# Supplementary material for: Maximizing the Neisseria gonorrhoeae confirmatory rate and the genotypic detection of ciprofloxacin resistance for samples screened with cobas CT/NG
Source: J Clin Microbiol. 2023 Dec 12;62(1):e01039-23. doi: 10.1128/jcm.01039-23 (PMC10793287; doi:10.1128/jcm.01039-23)
Supplement: NG confirmation supplemental material — Excel NG supplemental file. [file jcm.01039-23-s0001.xlsx]

## Sheet: Table S1 Positive Samples
Table S1: Positive Samples
Statistical function	Patient	Sample type	cobas 4800 CT/NG results (c4800)				ResistancePlusGC results from cobas 4800 nucleic acids (c4800-RP-GC)						cobas 6800 CT/NG results (c6800)						ResistancePlusGC results from MagNA Pure 96 nucleic acids (MP96-RP-GC)							Xpert CT/NG results (Xpert)						Final NG confirmatory status	Culture and susceptibility results
							opa	porA	NG confirmatory status	gyrA S91	gyrA S91F	gyrA status							opa	porA	IC	NG confirmatory status	gyrA S91	gyrA S91F	gyrA status	NG2	NG4	CT1	SAC	SPC	Xpert final result	c6800, MP96-RP-GC, Xpert combined	NG isolated from culture		NG Cultured	Subsequent NG culture result (+ days after collection)	Subsequent NG culture	CLSI ciprofloxacin resistance
			CT Cq	CT Pos/Neg	NG Cq	NG Pos/Neg	Cq	Cq	Status	Cq	Cq	Result	CT Cq	CT Pos/Neg	NG Cq	NG CFU/mL	NG log10 CFU/mL	NG Pos/Neg	Cq	Cq	Cq	Result	Cq	Cq	Result	Pos/Neg	Cq	Cq	Cq	Cq	Result	Result	Yes/No/PCR only	Associated site	NG isolated/NG not isolated/PCR Only/Other	NG isolated/NG not isolated	Site	E-Test MIC mg/L (R: resistant, NS: non-susceptible, S: sensitive)
Count		300	300	300	300	300	300	300	300	300	300	300	300	300	300	300	300	300	300	300	300	300	300	300	300	20	20	20	20	20	20	20	300	10	300	20	20	65
Mean			32.1018		31.0334		22.6754	23.5988		24.4038	27.4706		30.345		26.7239	55818.5	3.62398		19.3168	20.7924	24.5033		22.4492	25.5378		35.475	34.7286	30.7	26.5947	33.265
Min			25.1		22.5		14.31	16.24		19.23	21.3		22.51		18.13	1.55096	0.1906		9.44	11.32	22.985		14.26	16.66		33.5	31.1	23.1	20.1	30.1
Max			38		39.2		32.91	36.96		30.25	35.55		42.72		40.39	1.27658e+06	6.10605		31.02	30.77	26.308		29.58	33.83		37.6	37.5	38.3	34.1	40.5
StDev			3.31918		4.10619		4.37401	3.768		2.58947	3.20077		4.96021		4.83927	114653	1.38831		5.27626	4.87325	0.658203		3.79537	4.92615		1.67804	2.47502	10.748	4.75213	3.68157
%CV			0.103396		0.132315		0.192897	0.159669		0.106109	0.116516		0.163461		0.181084	2.05403	0.38309		0.273144	0.234377	0.0268618		0.169065	0.192896		0.0473022	0.0712675	0.350098	0.178687	0.110674
Samples			cobas 4800 CT/NG results (c4800)				ResistancePlusGC results from cobas 4800 nucleic acids (c4800-RP-GC)						cobas 6800 CT/NG results (c6800)						ResistancePlusGC results from MagNA Pure 96 nucleic acids (MP96-RP-GC)							Xpert CT/NG results (Xpert)						Final NG confirmatory status	Culture and susceptibility results
							opa	porA	NG confirmatory status	gyrA S91	gyrA S91F	gyrA status							opa	porA	IC	NG confirmatory status	gyrA S91	gyrA S91F	gyrA status	NG2	NG4	CT1	SAC	SPC	Xpert final result	c6800, MP96-RP-GC, Xpert combined	NG isolated from culture		NG culture (at time of PCR collection)	Subsequent NG culture result (+ days after collection)	Subsequent NG culture	CLSI ciprofloxacin resistance
Sample	Patient	Sample type	CT Cq	CT Pos/Neg	NG Cq	NG Pos/Neg	Cq	Cq	Result	Cq	Cq	Result	CT Cq	CT Pos/Neg	NG Cq	NG CFU/mL	NG log10 CFU/mL	NG Pos/Neg	Cq	Cq	Cq	Result	Cq	Cq	Result	Pos/Neg	Cq	Cq	Cq	Cq	Result	Result	Yes/No/PCR only	Associated site	NG isolated/NG not isolated/PCR Only/Other	NG isolated/NG not isolated	Site	E-Test MIC mg/L (R: resistant, NS: non-susceptible, S: sensitive)
1	1	Urine	Neg	Neg	30.2	Pos	21.7	23.14	Confirmed	Neg	26.9	Detected	Neg	Neg	25.09	12158.1	4.08486	Pos	19.8	21.24	24.849	Confirmed	Neg	25.02	Detected								PCR only		PCR only
2	1	Anorectal	Neg	Neg	29.6	Pos	20.73	22.61	Confirmed	Neg	25.89	Detected	Neg	Neg	24.74	15364	4.1865	Pos	18.18	20	25.399	Confirmed	Neg	23.65	Detected								Yes		PCR only	NG isolated (+2 days)	Anorectal	2 (R)
3	2	Anorectal	34.5	Pos	32.9	Pos	24.37	25.73	Confirmed	26.01	Neg	Not detected	30.56	Pos	27.86	1907.46	3.28046	Pos	21.62	23.2	24.843	Confirmed	24.24	Neg	Not detected								Yes		NG isolated			0.002 (S)
4	3	Anorectal	Neg	Neg	34.3	Pos	26.38	27.92	Confirmed	26.9	Neg	Not detected	Neg	Neg	30.32	368.19	2.56607	Pos	23.3	24.97	24.652	Confirmed	25.43	Neg	Not detected								Yes		PCR only	NG isolated (+5 days)	Anorectal	<0.002 (S)
5	4	Oropharyngeal	Neg	Neg	37.5	Pos	Neg	Neg	Not confirmed (negative)	Neg	Neg	Indeterminate	Neg	Neg	Neg	Neg	Neg	Neg	Neg	Neg	24.866	Not confirmed (negative)	Neg	Neg	Indeterminate	Neg	37.5	Neg	22.8	30.8	Not detected	Not confirmed (negative)	No		NG not isolated
6	5	Urine	Neg	Neg	25.4	Pos	18.47	19.31	Confirmed	22.21	Neg	Not detected	Invalid	Invalid	20.06	351217	5.54558	Pos	11.79	13.06	24.008	Confirmed	15.89	32.13	Not detected								PCR only		PCR only
7	6	Oropharyngeal	Neg	Neg	33.3	Pos	24.3	26.01	Confirmed	Neg	28.65	Detected	Neg	Neg	29.19	783.834	2.89422	Pos	22.57	23.99	23.614	Confirmed	Neg	27.58	Detected								Yes		NG isolated			2 (R)
8	6	Anorectal	Neg	Neg	26.2	Pos	17.78	19.28	Confirmed	Neg	23.08	Detected	Neg	Neg	21.47	136808	5.13611	Pos	13.98	15.88	25.464	Confirmed	29.58	19.34	Detected								Yes		NG isolated			3 (R)
9	7	Urine	31.9	Pos	25.8	Pos	16.78	18.76	Confirmed	Neg	22.15	Detected	29.65	Pos	21.43	140517	5.14773	Pos	12.11	14.2	26.069	Confirmed	29	17.9	Detected								PCR only		PCR only
10	7	Urethral	34.5	Pos	27.1	Pos	18.29	20.26	Confirmed	Neg	24.02	Detected	30.86	Pos	21.9	102622	5.01124	Pos	14.19	16.27	25.375	Confirmed	Neg	20.02	Detected								Yes		NG isolated			0.50 (NS)
11	7	Oropharyngeal	Neg	Neg	30.9	Pos	21.93	24.03	Confirmed	Neg	27.62	Detected	Neg	Neg	26.31	5377.45	3.73058	Pos	19.87	21.86	25.072	Confirmed	Neg	25.6	Detected								Yes		NG isolated			0.50 (NS)
12	8	Urine	Neg	Neg	27	Pos	18.05	19.98	Confirmed	Neg	23.59	Detected	Neg	Neg	21.2	163878	5.21452	Pos	11.81	13.88	25.849	Confirmed	28.59	17.1	Detected								Yes	Urethral	NG isolated			1.5 (R)
13	9	Vaginal (self-obtained)	31.1	Pos	30.4	Pos	21.32	23.04	Confirmed	Neg	26.87	Detected	26.89	Pos	24.85	14274.5	4.15456	Pos	16.91	19.03	25.823	Confirmed	Neg	22.41	Detected								PCR only		PCR only
14	9	Oropharyngeal	35.5	Pos	37.2	Pos	30.14	Neg	Confirmed: single target positive	Neg	Neg	Indeterminate	32.77	Pos	34.22	27.1339	1.43351	Pos	28.2	29.87	24.146	Confirmed	Neg	31.7	Detected								No		NG not isolated
15	10	Vaginal	Neg	Neg	28.6	Pos	20.01	21.76	Confirmed	Neg	25.13	Detected	Neg	Neg	24.27	21037.4	4.32299	Pos	16.89	18.78	25.498	Confirmed	Neg	22.12	Detected								No		NG not isolated
16	11	Anorectal	Neg	Neg	26.4	Pos	17.33	19.12	Confirmed	21.67	Neg	Not detected	Neg	Neg	21.66	120486	5.08094	Pos	12.11	13.51	24.615	Confirmed	16.72	Neg	Not detected								Yes		PCR only	NG isolated (+5 days)	Anorectal	0.012 (S)
17	3	Urethral	Neg	Neg	25.6	Pos	16.87	19.02	Confirmed	21.52	Neg	Not detected	Neg	Neg	20.58	248066	5.39457	Pos	13.05	15.1	25.691	Confirmed	18.14	Neg	Not detected								Yes		NG isolated			0.002 (S)
18	12	Vaginal	Neg	Neg	26.7	Pos	19.7	21.09	Confirmed	22.86	Neg	Not detected	Neg	Neg	22.67	61324.2	4.78763	Pos	15.33	16.98	24.631	Confirmed	19.97	Neg	Not detected								No		PCR only	NG not isolated (+1 day)	Endocervical
19	13	Anorectal	Neg	Neg	28.5	Pos	19.87	21.73	Confirmed	23.37	Neg	Not detected	38.06	Pos	24.21	21898.6	4.34042	Pos	17.83	19.4	24.442	Confirmed	22.07	Neg	Not detected								PCR only		PCR only
20	14	Anorectal	32.7	Pos	34.4	Pos	26.56	27.88	Confirmed	Neg	Neg	Indeterminate	28.93	Pos	29.82	514.366	2.71127	Pos	22.18	23.86	24.775	Confirmed	24.29	Neg	Not detected								PCR only		PCR only
21	14	Oropharyngeal	Neg	Neg	35.5	Pos	26.62	Neg	Confirmed: single target positive	28.59	Neg	Not detected	Neg	Neg	32.07	114.254	2.05787	Pos	25.54	27.13	24.951	Confirmed	26.31	Neg	Not detected								PCR only		PCR only
22	15	Urine	Neg	Neg	30.6	Pos	22.11	23.75	Confirmed	24.36	Neg	Not detected	Neg	Neg	23.75	29785.2	4.474	Pos	16.97	19.2	24.428	Confirmed	21.52	Neg	Not detected								PCR only		PCR only
23	4	Oropharyngeal	Neg	Neg	36.4	Pos	Neg	Neg	Not confirmed (negative)	Neg	Neg	Indeterminate	Neg	Neg	Neg	Neg	Neg	Neg	Neg	Neg	24.754	Not confirmed (negative)	Neg	Neg	Indeterminate	Neg	32.7	Neg	20.1	30.1	Not detected	Not confirmed (negative)	PCR only		PCR only
24	16	Urine	Neg	Neg	30.7	Pos	23.06	23.81	Confirmed	Neg	27.56	Detected	Neg	Neg	25.65	8360.65	3.92224	Pos	20.87	21.91	23.746	Confirmed	Neg	25.58	Detected								PCR only		PCR only
25	17	Urine	Neg	Neg	35.5	Pos	27.57	29.13	Confirmed	28.9	Neg	Not detected	Neg	Neg	30.95	241.613	2.38312	Pos	25.53	27.22	24.294	Confirmed	28.39	Neg	Not detected								PCR only		PCR only
26	18	Oropharyngeal	Neg	Neg	39.2	Pos	Neg	Neg	Not confirmed (negative)	Neg	Neg	Indeterminate	Neg	Neg	36.78	4.89878	0.690088	Pos	31.02	Neg	24.74	Confirmed: single target positive	Neg	31.68	Detected	Neg	Neg	Neg	32.3	39.3	Not detected	Confirmed: single target positive	PCR only		PCR only
27	19	Urine	28.1	Pos	27.4	Pos	18.28	20.29	Confirmed	22.51	Neg	Not detected	24.39	Pos	21.31	152257	5.18258	Pos	12.42	14.81	23.923	Confirmed	17.13	29.7	Not detected								PCR only		PCR only
28	19	Urethral	29.4	Pos	25.7	Pos	16.82	19.15	Confirmed	21.56	Neg	Not detected	25.77	Pos	21.69	118093	5.07222	Pos	12.5	14.92	24.054	Confirmed	17.41	29.91	Not detected								Yes		NG isolated			0.003 (S)
29	20	Urine	Neg	Neg	31.2	Pos	22.74	24.92	Confirmed	25.02	Neg	Not detected	Neg	Neg	24.74	15364	4.1865	Pos	19.02	21.19	24.248	Confirmed	23.73	Neg	Not detected								PCR only		PCR only
30	16	Urine	Neg	Neg	32.3	Pos	24.8	24.92	Confirmed	Neg	28.79	Detected	Neg	Neg	26.27	5523.22	3.74219	Pos	21.26	22.16	24.036	Confirmed	Neg	25.88	Detected								No		PCR only
31	16	Oropharyngeal	Neg	Neg	39	Pos	31.67	Neg	Confirmed: single target positive	Neg	31.2	Detected	Neg	Neg	35.84	9.18468	0.963064	Pos	29.85	Neg	24.998	Confirmed: single target positive	Neg	Neg	Indeterminate	37.6	37.1	Neg	32.2	38	Detected	Confirmed	PCR only		PCR only
32	21	Urethral	Neg	Neg	25	Pos	16.06	18.32	Confirmed	21.29	Neg	Not detected	Neg	Neg	20.99	188584	5.2755	Pos	12.51	14.34	24.354	Confirmed	17.23	Neg	Not detected								Yes		NG isolated			<0.002 (S)
33	22	Urine	Neg	Neg	28	Pos	19.71	21.6	Confirmed	Neg	25.09	Detected	Neg	Neg	22.58	65128	4.81377	Pos	14.21	16.28	25.319	Confirmed	Neg	19.9	Detected								PCR only		PCR only
34	22	Oropharyngeal	Neg	Neg	26.5	Pos	17.76	19.7	Confirmed	Neg	23.22	Detected	Neg	Neg	21.14	170586	5.23194	Pos	13.71	15.47	25.242	Confirmed	29.19	19.53	Detected								PCR only		PCR only
35	23	Oropharyngeal	Neg	Neg	35.7	Pos	Neg	Neg	Not confirmed (negative)	Neg	Neg	Indeterminate	Neg	Neg	30.27	380.708	2.58059	Pos	Neg	Neg	24.619	Not confirmed (negative)	Neg	Neg	Indeterminate	Neg	Neg	Neg	22.9	30.8	Not detected	Not confirmed (negative)	PCR only		PCR only
36	24	Urine	Neg	Neg	38.7	Pos	30.69	Neg	Confirmed: single target positive	29.55	Neg	Not detected	Neg	Neg	33.98	31.8572	1.50321	Pos	27.84	29.84	24.208	Confirmed	28.64	Neg	Not detected								PCR only		PCR only
37	25	Urine	Neg	Neg	28.5	Pos	20.19	21.09	Confirmed	Neg	25.04	Detected	Neg	Neg	22.58	65128	4.81377	Pos	15.54	16.76	24.986	Confirmed	Neg	20.32	Detected								PCR only		PCR only
38	25	Urethral	Neg	Neg	28.3	Pos	19.72	21.04	Confirmed	Neg	24.64	Detected	Neg	Neg	22.37	74946.6	4.87475	Pos	16.17	17.82	26.058	Confirmed	Neg	21.27	Detected								Yes		NG isolated			1.5 (R)
39	26	Anorectal	Neg	Neg	27.1	Pos	19.21	21.14	Confirmed	22.8	Neg	Not detected	Neg	Neg	22.66	61735.6	4.79054	Pos	16.09	18.07	24.088	Confirmed	20.4	Neg	Not detected								Yes		PCR only	NG isolated (+7 days)	Anorectal	0.008 (S)
40	27	Urine	Neg	Neg	29.7	Pos	20.87	22.77	Confirmed	Neg	26.56	Detected	Neg	Neg	24.66	16208.2	4.20974	Pos	14.85	17	25.127	Confirmed	Neg	20.26	Detected								PCR only		PCR only
41	27	Urethral	Neg	Neg	29.8	Pos	20.97	22.95	Confirmed	Neg	26.61	Detected	Neg	Neg	25.52	9119.94	3.95999	Pos	16.37	18.44	25.568	Confirmed	Neg	22.06	Detected								Yes		NG isolated			>32 (R)
42	27	Anorectal	Neg	Neg	38.4	Pos	Neg	Neg	Not confirmed (negative)	Neg	Neg	Indeterminate	Neg	Neg	38.5	1.55096	0.1906	Pos	Neg	Neg	25.62	Not confirmed (negative)	Neg	Neg	Indeterminate	Neg	Neg	Neg	Failed	40.5	Invalid	Not confirmed (negative)	PCR only		PCR only
43	28	Endocervical	25.1	Pos	36.9	Pos	31.58	29.66	Confirmed	Neg	Neg	Indeterminate	23.97	Pos	36.32	6.66303	0.823672	Pos	25.32	25.5	24.783	Confirmed	Neg	28.79	Detected								No		NG not isolated
44	29	Urine	36.2	Pos	27.9	Pos	18.97	20.39	Confirmed	22.64	Neg	Not detected	32.56	Pos	22.79	56595.8	4.75278	Pos	12.45	14.44	24.377	Confirmed	17.16	32.6	Not detected								PCR only		PCR only
45	29	Urethral	32.8	Pos	25.2	Pos	17.04	19.06	Confirmed	21.56	Neg	Not detected	29.91	Pos	21.2	163878	5.21452	Pos	13.9	15.47	24.207	Confirmed	18.8	Neg	Not detected								PCR only		PCR only
46	29	Endocervical	35.1	Pos	27.6	Pos	19.59	21.16	Confirmed	23.21	Neg	Not detected	31.62	Pos	22.89	52935.1	4.72374	Pos	16.26	18.26	24.914	Confirmed	21.06	Neg	Not detected								No		NG not isolated
47	29	Anorectal	35.7	Pos	34.4	Pos	26.95	28.06	Confirmed	28.52	Neg	Not detected	Neg	Neg	30.69	287.491	2.45862	Pos	24.39	25.89	24.495	Confirmed	26	Neg	Not detected								PCR only		PCR only
48	4	Oropharyngeal	27.8	Pos	36.9	Pos	Neg	Neg	Not confirmed (negative)	Neg	Neg	Indeterminate	24.81	Pos	Neg	Neg	Neg	Neg	Neg	Neg	24.465	Not confirmed (negative)	Neg	Neg	Indeterminate	Neg	33.7	23.1	21.3	32.3	Not detected	Not confirmed (negative)	PCR only		PCR only
49	30	Oropharyngeal	Neg	Neg	35.5	Pos	27.44	29.19	Confirmed	Neg	32.63	Detected	Neg	Neg	32.18	106.152	2.02593	Pos	25.37	27.19	24.547	Confirmed	Neg	31.74	Detected								Yes		NG isolated			1.0 (R)
50	31	Oropharyngeal	Neg	Neg	Neg	Neg	32.46	Neg	Confirmed: single target positive	Neg	Neg	Indeterminate	Neg	Neg	37.18	3.74911	0.573928	Pos	29.2	29.98	24.698	Confirmed	Neg	Neg	Indeterminate								PCR only		PCR only
51	32	Urine	36.1	Pos	25.2	Pos	15.94	18.09	Confirmed	Neg	21.75	Detected	34.97	Pos	20.76	219936	5.3423	Pos	12.88	15.05	25.204	Confirmed	28.73	18.39	Detected								PCR only		PCR only
52	33	Urine	Neg	Neg	28.2	Pos	19.77	21.67	Confirmed	Neg	25.46	Detected	Neg	Neg	22.02	94709.2	4.97639	Pos	15.9	18.04	24.468	Confirmed	Neg	21.33	Detected								PCR only		PCR only
53	33	Urethral	Neg	Neg	32.3	Pos	24.16	25.82	Confirmed	Neg	28.91	Detected	Neg	Neg	26.95	3505.26	3.54472	Pos	20.95	22.76	24.1	Confirmed	Neg	26.63	Detected								Yes		NG isolated			0.50 (NS)
54	33	Anorectal	Neg	Neg	27	Pos	18.99	20.64	Confirmed	Neg	24.57	Detected	Neg	Neg	23.01	48853.5	4.6889	Pos	15.72	17.3	25.189	Confirmed	Neg	21.14	Detected								PCR only		PCR only
55	34	Oropharyngeal	Neg	Neg	34.6	Pos	26.26	27.13	Confirmed	29.34	Neg	Not detected	Neg	Neg	30.68	289.42	2.46153	Pos	24.72	26.35	24.054	Confirmed	26.7	Neg	Not detected								PCR only		PCR only
56	34	Anorectal	Neg	Neg	29	Pos	21.19	22.73	Confirmed	24.67	Neg	Not detected	Neg	Neg	24.68	15992.9	4.20393	Pos	18.56	20.62	24.975	Confirmed	23.02	Neg	Not detected								PCR only		PCR only
57	35	Urethral	Neg	Neg	32	Pos	23.46	25.53	Confirmed	Neg	27.99	Detected	Neg	Neg	28.63	1139.85	3.05685	Pos	22.53	23.84	24.071	Confirmed	Neg	26.98	Detected								No		NG not isolated
58	36	Urethral	Neg	Neg	27.2	Pos	18.77	20.24	Confirmed	Neg	24.17	Detected	Neg	Neg	22.97	50177.8	4.70051	Pos	16.35	18.15	25.45	Confirmed	Neg	21.89	Detected								Yes		NG isolated			1.5 (R)
59	36	Urine	Neg	Neg	25.8	Pos	16.13	18.02	Confirmed	Neg	21.3	Detected	Neg	Neg	22.04	93451	4.97058	Pos	13.48	15.39	25.82	Confirmed	Neg	19	Detected								PCR only		PCR only
60	37	Anorectal	32	Pos	26.6	Pos	18.81	19.56	Confirmed	Neg	23.22	Detected	27.4	Pos	21.48	135896	5.13321	Pos	15.11	15.9	25.941	Confirmed	Neg	19.28	Detected								Yes		NG isolated			1.0 (R)
61	38	Anorectal	Neg	Neg	33.2	Pos	25.25	26.79	Confirmed	Neg	30.33	Detected	Neg	Neg	29.65	576.289	2.76064	Pos	23.36	24.98	24.007	Confirmed	Neg	28.06	Detected								PCR only		PCR only
62	39	Oropharyngeal	Neg	Neg	33.7	Pos	25.76	27.23	Confirmed	27.47	Neg	Not detected	Neg	Neg	29.74	542.63	2.7345	Pos	24.07	25.87	25.014	Confirmed	25.51	Neg	Not detected								Yes		PCR only	NG isolated (+7 days)	Oropharyngeal	<0.002 (S)
63	30	Oropharyngeal	Neg	Neg	36	Pos	27.81	Neg	Confirmed: single target positive	Neg	Neg	Indeterminate	Neg	Neg	33.55	42.4698	1.62808	Pos	27.5	28.21	24.714	Confirmed	Neg	31.8	Detected								No		NG not isolated
64	40	Oropharyngeal	Neg	Neg	35.2	Pos	27.34	28.25	Confirmed	Neg	32.99	Detected	Neg	Neg	31.9	128.009	2.10724	Pos	25.52	26.85	24.435	Confirmed	Neg	30.32	Detected								PCR only		PCR only
65	41	Urine	Neg	Neg	26.7	Pos	18.12	19.83	Confirmed	Neg	23.2	Detected	Invalid	Invalid	22.2	83969.2	4.92412	Pos	12.79	14.35	25.584	Confirmed	28.58	17.75	Detected								Yes	Urethral	NG isolated			2 (R)
66	42	Oropharyngeal	Neg	Neg	28.6	Pos	20.8	22.25	Confirmed	23.6	Neg	Not detected	Neg	Neg	22.52	67794.1	4.83119	Pos	17.21	18.51	23.852	Confirmed	21.39	Neg	Not detected								PCR only		PCR only
67	43	Oropharyngeal	Neg	Neg	31.4	Pos	23.18	24.76	Confirmed	24.8	Neg	Not detected	Neg	Neg	27.76	2039.37	3.3095	Pos	21.67	23.03	24.087	Confirmed	24.09	Neg	Not detected								PCR only		PCR only
68	44	Anorectal	Neg	Neg	31	Pos	22.99	24.27	Confirmed	25.19	Neg	Not detected	Neg	Neg	25.46	9493.27	3.97742	Pos	19.84	21.25	24.291	Confirmed	22.81	Neg	Not detected								No		PCR only	NG not isolated (+7 days)	Anorectal
69	44	Oropharyngeal	Neg	Neg	35.5	Pos	27.93	27.5	Confirmed	Neg	Neg	Indeterminate	Neg	Neg	31.1	218.555	2.33956	Pos	26.65	28.15	24.861	Confirmed	28.34	Neg	Not detected								PCR only		PCR only
70	45	Oropharyngeal	Neg	Neg	36.2	Pos	30.8	Neg	Confirmed: single target positive	Neg	Neg	Indeterminate	Neg	Neg	36.33	6.61863	0.820768	Pos	29.09	30.16	24.468	Confirmed	Neg	Neg	Indeterminate								No		NG not isolated
71	50	Anorectal	Neg	Neg	24	Pos	15.66	17.29	Confirmed	20.31	Neg	Not detected	Neg	Neg	19.46	524585	5.71982	Pos	12.36	14.28	22.985	Confirmed	17.19	33.12	Not detected								Yes		NG isolated			<0.002 (S)
72	51	Anorectal	Neg	Neg	28.9	Pos	20.49	21.96	Confirmed	23.63	Neg	Not detected	Neg	Neg	24.56	17329.1	4.23878	Pos	18.24	20.02	24.19	Confirmed	22.17	Neg	Not detected								PCR only		PCR only
73	51	Oropharyngeal	Neg	Neg	35.8	Pos	28.34	30.62	Confirmed	Neg	Neg	Indeterminate	Neg	Neg	33.1	57.3799	1.75876	Pos	25.98	26.97	24.527	Confirmed	26.67	Neg	Not detected								PCR only		PCR only
74	52	Oropharyngeal	Neg	Neg	33.1	Pos	Neg	Neg	Not confirmed (negative)	Neg	Neg	Indeterminate	Neg	Neg	Neg	Neg	Neg	Neg	Neg	Neg	24.783	Not confirmed (negative)	Neg	Neg	Indeterminate	Neg	Neg	Neg	33.4	38.6	Not detected	Not confirmed (negative)	PCR only		PCR only
75	53	Anorectal	Neg	Neg	26.7	Pos	18.1	19.81	Confirmed	Neg	23.36	Detected	Neg	Neg	21.67	119683	5.07803	Pos	14.32	16.29	24.396	Confirmed	Neg	19.95	Detected								PCR only		PCR only
76	9	Anorectal	34.8	Pos	31.8	Pos	23.69	25	Confirmed	25.86	32	Not detected	31.74	Pos	28.7	1087.73	3.03652	Pos	22.12	23.89	24.462	Confirmed	24.48	31.84	Not detected								PCR only		PCR only
77	54	Urine	Neg	Neg	33.1	Pos	24.93	26.11	Confirmed	26.26	Neg	Not detected	Neg	Neg	26.66	4255.36	3.62894	Pos	20.69	22	24.44	Confirmed	23.52	Neg	Not detected								PCR only		PCR only
78	55	Urine	Neg	Neg	27.5	Pos	20.12	21.94	Confirmed	23.42	Neg	Not detected	Neg	Neg	21.77	111942	5.04899	Pos	13.78	15.48	24.353	Confirmed	18.23	33.2	Not detected								PCR only		PCR only
79	56	Oropharyngeal	Neg	Neg	31.8	Pos	23.82	25.08	Confirmed	25.58	Neg	Not detected	Neg	Neg	26.75	4006.82	3.6028	Pos	20.97	22.76	24.092	Confirmed	23.66	Neg	Not detected								PCR only		PCR only
80	57	Urine	Neg	Neg	28.9	Pos	20.3	22.19	Confirmed	23.66	Neg	Not detected	Neg	Neg	23	49181.3	4.6918	Pos	16.78	18.84	23.955	Confirmed	21.38	Neg	Not detected								PCR only		PCR only
81	58	Urine	Neg	Neg	25.9	Pos	17.92	20.14	Confirmed	22.63	Neg	Not detected	Neg	Neg	20.41	277930	5.44394	Pos	12.04	14.36	23.999	Confirmed	17.36	Neg	Not detected								Yes	Urethral	NG isolated			0.006(S)
82	59	Anorectal	Neg	Neg	23.8	Pos	15.93	17.39	Confirmed	20.79	Neg	Not detected	Neg	Neg	20.6	244771	5.38876	Pos	11.9	13.77	23.817	Confirmed	16.92	Neg	Not detected								PCR only		PCR only
83	60	Oropharyngeal	Neg	Neg	31.6	Pos	23.63	25.01	Confirmed	25.44	Neg	Not detected	Neg	Neg	27.75	2053.05	3.3124	Pos	21.3	23.12	24.03	Confirmed	23.73	Neg	Not detected								PCR only		PCR only
84	61	Vaginal	Neg	Neg	29.4	Pos	21.4	23.06	Confirmed	Neg	26.98	Detected	Neg	Neg	25.75	7819.88	3.8932	Pos	17.71	19.39	24.956	Confirmed	Neg	23.29	Detected								Yes		NG isolated			0.50 (NS)
85	62	Urine	Neg	Neg	36.4	Pos	30.46	30.32	Confirmed	Neg	Neg	Indeterminate	39.81	Pos	33.2	53.6686	1.72972	Pos	28.15	29.86	24.367	Confirmed	Neg	Neg	Indeterminate								PCR only		PCR only
86	63	Urine	Neg	Neg	28.4	Pos	19.21	21.08	Confirmed	23.15	Neg	Not detected	Neg	Neg	22.25	81208.2	4.9096	Pos	16.33	18.19	24.108	Confirmed	20.47	Neg	Not detected								Yes		PCR only	NG isolated (+9 days)	Urethral	<0.002 (S)
87	63	Oropharyngeal	Neg	Neg	26.5	Pos	18.14	20.05	Confirmed	22.39	Neg	Not detected	Neg	Neg	21.77	111942	5.04899	Pos	15.1	17.17	24.053	Confirmed	20.1	Neg	Not detected								Yes		PCR only	NG isolated (+9 days)	Oropharyngeal	<0.002 (S)
88	64	Oropharyngeal	Neg	Neg	38	Pos	29.35	29.72	Confirmed	Neg	Neg	Indeterminate	Neg	Neg	32.86	67.3684	1.82846	Pos	26.38	27.92	23.701	Confirmed	27.76	Neg	Not detected								PCR only		PCR only
89	65	Endocervical	Neg	Neg	32.1	Pos	24.36	26.08	Confirmed	Neg	29.85	Detected	Neg	Neg	27.6	2269.66	3.35596	Pos	20.67	22.86	23.639	Confirmed	Neg	26.09	Detected								No		NG not isolated
90	66	Urine	Neg	Neg	25.8	Pos	17.52	19.15	Confirmed	21.97	Neg	Not detected	Neg	Neg	19.82	412356	5.61527	Pos	12.34	14.26	23.495	Confirmed	16.92	31.96	Not detected								Yes	Urethral	NG isolated			0.003 (S)
91	67	Urine	Neg	Neg	38.2	Pos	30.16	Neg	Confirmed: single target positive	Neg	Neg	Indeterminate	Neg	Neg	32.29	98.6243	1.99398	Pos	28.07	28.28	24.409	Confirmed	27.79	Neg	Not detected								PCR only		PCR only
92	68	Urine	Neg	Neg	25.4	Pos	17.7	19.25	Confirmed	22.23	Neg	Not detected	Neg	Neg	21.78	111196	5.04609	Pos	14.05	16.09	23.932	Confirmed	19.12	Neg	Not detected								PCR only		PCR only
93	69	Anorectal	27.2	Pos	24.1	Pos	16.27	18	Confirmed	21.1	Neg	Not detected	23.65	Pos	20.96	192405	5.28422	Pos	12.26	14.39	23.457	Confirmed	17.29	33.16	Not detected								Yes		PCR only	NG isolated (+8 days)	Anorectal	0.002 (S)
94	70	Oropharyngeal	Neg	Neg	36.3	Pos	28.47	36.18	Confirmed	30.25	Neg	Not detected	Neg	Neg	33.55	42.4698	1.62808	Pos	27.14	29.16	24.878	Confirmed	Neg	Neg	Indeterminate								No		NG not isolated
95	71	Oropharyngeal	Neg	Neg	35.5	Pos	27.91	28.8	Confirmed	Neg	Neg	Indeterminate	Neg	Neg	32	119.729	2.0782	Pos	25.4	27.54	24.038	Confirmed	Neg	29.66	Detected								No		PCR only	NG not isolated (+6 days)	Oropharyngeal
96	72	Urine	34	Pos	29.3	Pos	21.14	22.55	Confirmed	Neg	26.19	Detected	29.34	Pos	22.95	50853.4	4.70632	Pos	14.92	17	24.388	Confirmed	Neg	20.25	Detected								PCR only		PCR only
97	73	Oropharyngeal	Neg	Neg	34.5	Pos	26.35	27.07	Confirmed	28.88	Neg	Not detected	Neg	Neg	31.57	159.614	2.20307	Pos	24.93	26.14	23.777	Confirmed	26.1	Neg	Not detected								PCR only		PCR only
98	74	Endocervical	27.1	Pos	33.4	Pos	26.31	27.62	Confirmed	Neg	31.56	Detected	26.72	Pos	32.81	69.6588	1.84298	Pos	25.87	27.09	24.923	Confirmed	Neg	30.89	Detected								No		NG not isolated
99	75	Urine	Neg	Neg	27.8	Pos	19.97	21.32	Confirmed	23.54	Neg	Not detected	Neg	Neg	24.32	20345.7	4.30847	Pos	17.72	19.28	24.379	Confirmed	22.01	Neg	Not detected								PCR only		PCR only
100	76	Endocervical	Neg	Neg	37.4	Pos	32.91	Neg	Confirmed: single target positive	Neg	Neg	Indeterminate	Neg	Neg	35.21	13.9964	1.14602	Pos	28.73	30.3	24.435	Confirmed	Neg	30.85	Detected								No		NG not isolated
101	77	Oropharyngeal	Neg	Neg	33.4	Pos	25.12	26.9	Confirmed	27.41	Neg	Not detected	Neg	Neg	30.15	412.515	2.61544	Pos	23.06	24.88	24.359	Confirmed	25.33	Neg	Not detected								PCR only		PCR only
102	77	Anorectal	33.3	Pos	27	Pos	18.71	20.22	Confirmed	22.52	Neg	Not detected	29.23	Pos	22.39	73951	4.86894	Pos	15.11	17.23	23.993	Confirmed	20.16	Neg	Not detected								PCR only		PCR only
103	78	Vaginal	30.8	Pos	33.4	Pos	25.49	26.86	Confirmed	Neg	31.18	Detected	27.25	Pos	28.48	1260.11	3.10041	Pos	21.03	22.87	24.554	Confirmed	Neg	26.66	Detected								Yes		NG isolated			0.094, rounded to 0.125 (NS)
104	79	Urine	Neg	Neg	29	Pos	20.97	22.88	Confirmed	24.06	Neg	Not detected	Neg	Neg	23.41	37388.3	4.57274	Pos	17.77	19.43	24.281	Confirmed	21.58	Neg	Not detected								PCR only		PCR only
105	80	Urine	Neg	Neg	26.4	Pos	17.98	19.27	Confirmed	22.03	Neg	Not detected	Invalid	Invalid	21.74	114210	5.0577	Pos	12.37	14.22	24.137	Confirmed	16.93	Neg	Not detected								PCR only		PCR only
106	80	Urethral	Neg	Neg	24	Pos	15.73	17.25	Confirmed	20.32	Neg	Not detected	Neg	Neg	21.92	101259	5.00543	Pos	12.13	13.9	23.631	Confirmed	16.88	Neg	Not detected								Yes		NG isolated			<0.002 (S)
107	81	Endocervical	Neg	Neg	28.9	Pos	20.97	22.79	Confirmed	Neg	26.48	Detected	Neg	Neg	23.88	27305.4	4.43625	Pos	16.15	18.16	24.905	Confirmed	Neg	21.81	Detected								No		NG not isolated
108	37	Oropharyngeal	Neg	Neg	34.5	Pos	26.97	27.88	Confirmed	27.48	30.91	Not detected	Neg	Neg	31.06	224.479	2.35118	Pos	24.28	25.5	23.677	Confirmed	25.15	29.58	Not detected								PCR only		PCR only
109	82	Endocervical	Neg	Neg	30.4	Pos	22.5	23.83	Confirmed	24.4	Neg	Not detected	Neg	Neg	28.82	1003.86	3.00167	Pos	17.94	19.77	23.677	Confirmed	22.1	Neg	Not detected								Yes		NG isolated			<0.002 (S)
110	52	Oropharyngeal	Neg	Neg	34.2	Pos	Neg	Neg	Not confirmed (negative)	Neg	Neg	Indeterminate	Neg	Neg	Neg	Neg	Neg	Neg	Neg	Neg	25.145	Not confirmed (negative)	Neg	Neg	Indeterminate	Neg	Neg	Neg	34.1	40.3	Not detected	Not confirmed (negative)	No		NG not isolated
111	83	Urine	Neg	Neg	32.4	Pos	24.46	26.04	Confirmed	26.75	Neg	Not detected	Neg	Neg	26.16	5944.78	3.77414	Pos	20.46	22.08	24.231	Confirmed	23.47	Neg	Not detected								PCR only		PCR only
112	84	Anorectal	Neg	Neg	26.8	Pos	18.54	20.15	Confirmed	22.52	Neg	Not detected	38.75	Pos	23.14	44786.2	4.65114	Pos	15.99	17.91	23.577	Confirmed	20.57	Neg	Not detected								PCR only		PCR only
113	84	Oropharyngeal	32	Pos	32.5	Pos	24.42	25.83	Confirmed	Neg	29.32	Detected	27.17	Pos	28.04	1691.16	3.22818	Pos	20.88	22.87	24.298	Confirmed	Neg	26.65	Detected								PCR only		PCR only
114	85	Urine	Neg	Neg	29.7	Pos	21.61	23.16	Confirmed	24.42	Neg	Not detected	Neg	Neg	22.43	71999.3	4.85733	Pos	15.9	18.23	24.089	Confirmed	20.54	Neg	Not detected								PCR only		PCR only
115	86	Oropharyngeal	Neg	Neg	37.7	Pos	Neg	Neg	Not confirmed (negative)	Neg	Neg	Indeterminate	Neg	Neg	37.55	2.92739	0.46648	Pos	Neg	Neg	24.445	Not confirmed (negative)	Neg	Neg	Indeterminate	Neg	Neg	Neg	28.4	32.1	Not detected	Not confirmed (negative)	No		NG not isolated
116	87	Endocervical	26.4	Pos	27.6	Pos	19.64	21.16	Confirmed	Neg	25.29	Detected	22.78	Pos	23.12	45389.1	4.65695	Pos	16.05	17.43	25.191	Confirmed	Neg	21.31	Detected								Yes		NG isolated			0.38 (NS)
117	88	Vaginal	36.4	Pos	32.1	Pos	23.95	25.81	Confirmed	27.37	Neg	Not detected	35.43	Pos	27.49	2442.89	3.3879	Pos	21.15	23.25	24.099	Confirmed	24.18	Neg	Not detected								PCR only		PCR only
118	89	Endocervical	29.7	Pos	27.4	Pos	18.79	20.73	Confirmed	22.64	Neg	Not detected	29.07	Pos	25.96	6795.42	3.83222	Pos	14.47	16.3	24.826	Confirmed	19.27	Neg	Not detected								Yes		NG isolated			0.003 (S)
119	90	Oropharyngeal	Neg	Neg	36.4	Pos	28.42	Neg	Confirmed: single target positive	27.94	Neg	Not detected	Neg	Neg	31.55	161.763	2.20888	Pos	26.74	27.76	23.903	Confirmed	28.24	Neg	Not detected								PCR only		PCR only
120	91	Oropharyngeal	Neg	Neg	34	Pos	26.22	27.94	Confirmed	Neg	31.64	Detected	Neg	Neg	31.22	201.703	2.30471	Pos	24.92	26.1	23.899	Confirmed	Neg	30.31	Detected								Yes		PCR only	NG isolated (+5 days)	Oropharyngeal	32 (R)
121	92	Urine	Neg	Neg	33.6	Pos	25.75	26.98	Confirmed	28.53	Neg	Not detected	Neg	Neg	28.59	1170.75	3.06846	Pos	21.97	24.19	24.284	Confirmed	24.72	Neg	Not detected								PCR only		PCR only
122	93	Anorectal	36	Pos	26.6	Pos	18.6	20.13	Confirmed	22.63	Neg	Not detected	32.98	Pos	22.3	78538	4.89508	Pos	15.45	17.31	23.621	Confirmed	20.27	Neg	Not detected								PCR only		PCR only
123	94	Anorectal	30.1	Pos	26.4	Pos	18.34	19.99	Confirmed	22.39	Neg	Not detected	26.2	Pos	20.68	232021	5.36553	Pos	15.69	17.34	23.67	Confirmed	20.23	Neg	Not detected								PCR only		PCR only
124	95	Oropharyngeal	Neg	Neg	38.4	Pos	Neg	Neg	Not confirmed (negative)	Neg	Neg	Indeterminate	Neg	Neg	Neg	Neg	Neg	Neg	Neg	Neg	24.887	Not confirmed (negative)	Neg	Neg	Indeterminate	Neg	Neg	Neg	26.1	31.7	Not detected	Not confirmed (negative)	No		PCR only	NG isolated (+8 days)	Oropharyngeal
125	96	Urine	Neg	Neg	29.9	Pos	21.15	22.99	Confirmed	24.21	Neg	Not detected	Neg	Neg	23.93	26407.5	4.42173	Pos	17.23	19.31	23.707	Confirmed	21.59	Neg	Not detected								PCR only		PCR only
126	97	Oropharyngeal	Neg	Neg	38.2	Pos	31.87	Neg	Confirmed: single target positive	Neg	Neg	Indeterminate	Neg	Neg	38.46	1.593	0.202216	Pos	29.32	29.02	24.569	Confirmed	Neg	Neg	Indeterminate								PCR only		PCR only
127	98	Vaginal	Neg	Neg	34.4	Pos	27.34	27.48	Confirmed	27.99	Neg	Not detected	Neg	Neg	30.89	251.503	2.40054	Pos	22.18	23.74	24.899	Confirmed	24.24	Neg	Not detected								Yes		PCR only	NG isolated (+7 days)	Vaginal	0.002 (S)
128	99	Oropharyngeal	Neg	Neg	33.8	Pos	25.69	27.84	Confirmed	29.22	Neg	Not detected	Neg	Neg	26.94	3528.78	3.54762	Pos	21.13	23.21	23.787	Confirmed	24.12	33.83	Not detected								No		PCR only
129	99	Vaginal (self-obtained)	Neg	Neg	29.2	Pos	21.23	23.68	Confirmed	24.38	Neg	Not detected	Neg	Neg	24.32	20345.7	4.30847	Pos	16.04	18.44	24.086	Confirmed	21.26	Neg	Not detected								PCR only		PCR only
130	100	Anorectal	Neg	Neg	26	Pos	18.04	19.99	Confirmed	22.28	Neg	Not detected	37.62	Pos	20.66	235145	5.37134	Pos	14.88	16.94	23.913	Confirmed	19.4	Neg	Not detected								PCR only		PCR only
131	101	Anorectal	26.3	Pos	31.9	Pos	24.11	25.78	Confirmed	25.36	Neg	Not detected	22.65	Pos	27.19	2985.55	3.47502	Pos	20.77	22.58	23.895	Confirmed	23.86	Neg	Not detected								PCR only		PCR only
132	102	Urine	Neg	Neg	26.5	Pos	17.8	19.93	Confirmed	22.34	Neg	Not detected	Neg	Neg	20.4	279795	5.44684	Pos	11.53	13.92	24.053	Confirmed	16.79	Neg	Not detected								PCR only		PCR only
133	102	Urethral	Neg	Neg	24.5	Pos	16.24	18.75	Confirmed	21.37	Neg	Not detected	Neg	Neg	20.12	337405	5.52815	Pos	12.09	14.43	23.562	Confirmed	17.22	Neg	Not detected								Yes		NG isolated			<0.002 (S)
134	103	Endocervical	Neg	Neg	28.8	Pos	21.46	23	Confirmed	24.32	Neg	Not detected	Neg	Neg	25.77	7716	3.88739	Pos	17.6	19.11	24.427	Confirmed	21.94	Neg	Not detected								No		NG not isolated
135	104	Urethral	Neg	Neg	28.2	Pos	19.94	21.74	Confirmed	23.32	Neg	Not detected	Neg	Neg	24.36	19808.7	4.29686	Pos	15.17	17.23	23.57	Confirmed	20.08	Neg	Not detected								No		NG not isolated
136	105	Urine	35.4	Pos	34.6	Pos	27.21	27.8	Confirmed	29.21	Neg	Not detected	30.98	Pos	30.22	393.652	2.59511	Pos	25.7	27	23.921	Confirmed	28.3	Neg	Not detected								PCR only		PCR only
137	105	Vaginal (self-obtained)	33.1	Pos	32.8	Pos	25.06	27.7	Confirmed	26.99	Neg	Not detected	29.3	Pos	28.37	1356.29	3.13235	Pos	22.1	23.28	24.112	Confirmed	24.25	Neg	Not detected								PCR only		PCR only
138	106	Urine	Neg	Neg	28.4	Pos	19.89	21.33	Confirmed	23.35	Neg	Not detected	36.96	Pos	22.1	89775.9	4.95316	Pos	18.17	19.97	23.651	Confirmed	22.18	Neg	Not detected								PCR only		PCR only
139	107	Vaginal	Neg	Neg	34.6	Pos	28.1	28.88	Confirmed	29.34	Neg	Not detected	Neg	Neg	30.04	444.001	2.64738	Pos	24.82	25.94	24.339	Confirmed	26.5	Neg	Not detected								No		NG not isolated
140	108	Oropharyngeal	Neg	Neg	31.1	Pos	22.78	24.11	Confirmed	Neg	28.59	Detected	Neg	Neg	26.9	3624.43	3.55924	Pos	20.07	22.03	24.53	Confirmed	Neg	25.88	Detected								PCR only		PCR only
141	109	Oropharyngeal	Neg	Neg	29.6	Pos	21.4	23.61	Confirmed	Neg	27.72	Detected	Neg	Neg	25.92	6979.62	3.84383	Pos	18.95	20.95	24.267	Confirmed	Neg	25.08	Detected								PCR only		PCR only
142	110	Oropharyngeal	Neg	Neg	35.7	Pos	27.91	29.12	Confirmed	Neg	Neg	Indeterminate	Neg	Neg	33.44	45.7113	1.66002	Pos	26.86	29.26	24.378	Confirmed	Neg	33.17	Detected								Yes		PCR only	NG isolated (+5 days)	Oropharyngeal	>32 (R)
143	111	Anorectal	Neg	Neg	30.6	Pos	22.12	23.72	Confirmed	24.37	Neg	Not detected	Neg	Neg	25.81	7512.35	3.87578	Pos	18.58	20.19	24.656	Confirmed	22.46	Neg	Not detected								PCR only		PCR only
144	111	Oropharyngeal	Neg	Neg	38.2	Pos	Neg	Neg	Not confirmed (negative)	Neg	Neg	Indeterminate	38.66	Pos	35.72	9.95204	0.997912	Pos	29.29	Neg	24.166	Confirmed: single target positive	Neg	Neg	Indeterminate	33.5	31.1	38.3	33.5	31.1	Detected	Confirmed	PCR only		PCR only
145	112	Urine	Neg	Neg	27.1	Pos	18.3	20.31	Confirmed	22.68	Neg	Not detected	Neg	Neg	21.39	144326	5.15934	Pos	12.08	14.34	23.722	Confirmed	17.14	Neg	Not detected								Yes	Urethral	NG isolated			0.006 (S)
146	113	Oropharyngeal	Neg	Neg	29.7	Pos	21.49	22.94	Confirmed	Neg	26.81	Detected	Neg	Neg	24.13	23101.9	4.36365	Pos	16.64	18.78	24.989	Confirmed	Neg	22.28	Detected								PCR only		PCR only
147	113	Anorectal	Neg	Neg	27.3	Pos	18.65	20.2	Confirmed	Neg	24.24	Detected	Neg	Neg	21.53	131428	5.11869	Pos	14.9	16.89	26.214	Confirmed	Neg	20.13	Detected								No		NG not isolated
148	114	Oropharyngeal	Neg	Neg	34.4	Pos	26.28	27.8	Confirmed	Neg	30.7	Detected	Neg	Neg	30.04	444.001	2.64738	Pos	23.09	24.76	24.081	Confirmed	Neg	27.74	Detected								PCR only		PCR only
149	115	Urine	31.4	Pos	26.7	Pos	18.13	20.04	Confirmed	Neg	23.84	Detected	27.85	Pos	20.61	243140	5.38586	Pos	11.87	14.11	25.919	Confirmed	28.15	17.19	Detected								PCR only		PCR only
150	115	Urethral	35	Pos	30.5	Pos	21.91	23.77	Confirmed	Neg	27.27	Detected	30.87	Pos	23.17	43896.7	4.64243	Pos	16.92	18.44	24.287	Confirmed	Neg	22.04	Detected								Yes		NG isolated			4 (R)
151	115	Anorectal	Neg	Neg	35.8	Pos	31.29	30.68	Confirmed	Neg	32.71	Detected	Neg	Neg	34.8	18.4111	1.26508	Pos	26.28	27.9	24.962	Confirmed	29	33	Not detected								PCR only		PCR only
152	115	Oropharyngeal	Neg	Neg	36.1	Pos	29.86	Neg	Confirmed: single target positive	Neg	Neg	Indeterminate	40.64	Pos	34.74	19.1648	1.2825	Pos	26.67	28.08	23.983	Confirmed	Neg	32.08	Detected								PCR only		PCR only
153	116	Urethral	Neg	Neg	31.3	Pos	23.41	24.77	Confirmed	25.6	Neg	Not detected	Neg	Neg	27.34	2700.62	3.43146	Pos	19.12	20.96	24.017	Confirmed	22.74	Neg	Not detected								No		NG not isolated
154	117	Oropharyngeal	Neg	Neg	36.5	Pos	28.7	30.81	Confirmed	Neg	32.59	Detected	Neg	Neg	33.05	59.3308	1.77328	Pos	26.49	29.01	24.33	Confirmed	Neg	31.66	Detected								PCR only		PCR only
155	117	Anorectal	Neg	Neg	25.5	Pos	16.87	18.7	Confirmed	Neg	22.16	Detected	Neg	Neg	21.04	182383	5.26098	Pos	12.73	14.82	26.005	Confirmed	Neg	18.82	Detected								PCR only		PCR only
156	116	Urine	Neg	Neg	34	Pos	26.32	27.08	Confirmed	28.13	Neg	Not detected	Neg	Neg	29.84	507.533	2.70546	Pos	23.81	25.11	24.103	Confirmed	25.92	Neg	Not detected								PCR only		PCR only
157	118	Endocervical	Neg	Neg	32.6	Pos	23.9	25.28	Confirmed	25.86	Neg	Not detected	Neg	Neg	27.05	3278.54	3.51568	Pos	21.86	23.2	24.965	Confirmed	24.25	Neg	Not detected								Yes		NG isolated			<0.002 (S)
158	119	Vaginal	27.8	Pos	35.9	Pos	29.56	30.79	Confirmed	Neg	Neg	Indeterminate	25.45	Pos	34.87	17.5692	1.24475	Pos	26.77	26.64	24.153	Confirmed	Neg	Neg	Indeterminate								Yes		NG isolated			<0.002 (S)
159	119	Urine	28.9	Pos	37.1	Pos	Neg	Neg	Not confirmed (negative)	Neg	Neg	Indeterminate	25.65	Pos	35.23	13.8105	1.14021	Pos	30.29	30.77	24.137	Confirmed	28.53	Neg	Not detected								PCR only		PCR only
160	120	Oropharyngeal	Neg	Neg	36.9	Pos	31.04	Neg	Confirmed: single target positive	Neg	Neg	Indeterminate	Neg	Neg	34.63	20.6276	1.31445	Pos	27.32	30.71	24.439	Confirmed	28.25	Neg	Not detected								PCR only		PCR only
161	121	Urine	Neg	Neg	38.8	Pos	Neg	Neg	Not confirmed (negative)	Neg	Neg	Indeterminate	Neg	Neg	36.19	7.26815	0.861424	Pos	29.33	Neg	23.746	Confirmed: single target positive	Neg	Neg	Indeterminate								PCR only		PCR only
162	122	Urine	32.7	Pos	31.7	Pos	24.65	25.65	Confirmed	26.17	Neg	Not detected	30.75	Pos	26.83	3798.11	3.57957	Pos	21.79	23.22	24.592	Confirmed	24.17	Neg	Not detected								PCR only		PCR only
163	123	Vaginal	Neg	Neg	36.8	Pos	30.51	Neg	Confirmed: single target positive	29.57	Neg	Not detected	Neg	Neg	32.74	72.9968	1.8633	Pos	25.46	26.58	24.294	Confirmed	26.64	Neg	Not detected								No		NG not isolated
164	124	Urine	Neg	Neg	27.8	Pos	19.73	21.65	Confirmed	23.4	Neg	Not detected	Neg	Neg	21.87	104701	5.01995	Pos	13.55	15.98	24.512	Confirmed	18.84	Neg	Not detected								PCR only		PCR only
165	124	Endocervical	Neg	Neg	25.7	Pos	17.33	19.43	Confirmed	22.3	Neg	Not detected	Neg	Neg	20.81	212704	5.32778	Pos	13.94	16.05	24.205	Confirmed	18.99	Neg	Not detected								Yes		NG isolated			0.004 (S)
166	125	Urethral	Neg	Neg	27	Pos	18.49	20.18	Confirmed	22.57	Neg	Not detected	Neg	Neg	22.41	72968.6	4.86314	Pos	12.76	14.48	24.12	Confirmed	17.76	Neg	Not detected								PCR only		PCR only
167	126	Urine	Neg	Neg	24.2	Pos	15.54	17.16	Confirmed	20.24	Neg	Not detected	Neg	Neg	20.58	248066	5.39457	Pos	11.11	13.1	23.612	Confirmed	15.8	31.8	Not detected								Yes	Urethral	NG isolated			<0.002 (S)
168	127	Anorectal	36.1	Pos	27.3	Pos	18.92	20.73	Confirmed	Neg	24.29	Detected	32.41	Pos	22.73	58912.6	4.77021	Pos	15.77	17.4	25.652	Confirmed	Neg	21.28	Detected								PCR only		PCR only
169	128	Oropharyngeal	Neg	Neg	35	Pos	26.71	27.14	Confirmed	28.63	Neg	Not detected	Neg	Neg	31.52	165.041	2.21759	Pos	25.21	26.81	24.623	Confirmed	25.61	Neg	Not detected								PCR only		PCR only
170	129	Urine	38	Pos	31.6	Pos	23.5	25.07	Confirmed	25.43	Neg	Not detected	39.7	Pos	27.62	2239.5	3.35015	Pos	22.01	23.8	23.979	Confirmed	24.38	Neg	Not detected								PCR only		PCR only
171	130	Oropharyngeal	Neg	Neg	29.5	Pos	21.77	23.03	Confirmed	Neg	26.77	Detected	Neg	Neg	24.61	16759.3	4.22426	Pos	17.92	19.88	25.448	Confirmed	Neg	23.62	Detected								PCR only		PCR only
172	131	Anorectal	Neg	Neg	25.7	Pos	17.54	19.14	Confirmed	Neg	22.92	Detected	Neg	Neg	21.6	125418	5.09836	Pos	14.54	16.39	25.918	Confirmed	Neg	20.15	Detected								PCR only		PCR only
173	132	Urine	Neg	Neg	37.8	Pos	Neg	Neg	Not confirmed (negative)	Neg	Neg	Indeterminate	Neg	Neg	34.56	21.616	1.33478	Pos	28.46	Neg	24.278	Confirmed: single target positive	Neg	Neg	Indeterminate								PCR only		PCR only
174	133	Anorectal	32.3	Pos	33.9	Pos	25.91	28.08	Confirmed	Neg	30.62	Detected	28.81	Pos	30.45	337.536	2.52832	Pos	23.54	25	23.547	Confirmed	Neg	28.73	Detected								PCR only		PCR only
175	134	Urine	Neg	Neg	26.3	Pos	17.57	19.31	Confirmed	Neg	23.24	Detected	Neg	Neg	20.6	244771	5.38876	Pos	11.13	13.35	24.715	Confirmed	27.92	16.96	Detected								PCR only		PCR only			(see note below)
176	134	Urethral	Neg	Neg	25.8	Pos	17.14	19.15	Confirmed	Neg	23.06	Detected	Neg	Neg	21.01	186078	5.2697	Pos	10.99	13.08	24.358	Confirmed	28.41	16.66	Detected								Yes		NG isolated			0.064(S) (see note below)
177	134	Oropharyngeal	Neg	Neg	35.7	Pos	27.38	28.76	Confirmed	Neg	31.54	Detected	Neg	Neg	30.68	289.42	2.46153	Pos	23.62	25.08	24.191	Confirmed	Neg	28.62	Detected								PCR only		PCR only			(see note below)
178	135	Anorectal	Neg	Neg	28.3	Pos	19.97	21.24	Confirmed	Neg	25.1	Detected	Neg	Neg	23.66	31632.7	4.50014	Pos	16.94	18.71	25.237	Confirmed	Neg	22.31	Detected								PCR only		PCR only
179	135	Oropharyngeal	Neg	Neg	34.6	Pos	27.58	28.26	Confirmed	Neg	31.54	Detected	Neg	Neg	31.78	138.704	2.14209	Pos	25.27	26.74	24.213	Confirmed	Neg	29.81	Detected								PCR only		PCR only
180	136	Oropharyngeal	Neg	Neg	31.8	Pos	Neg	Neg	Not confirmed (negative)	Neg	Neg	Indeterminate	Neg	Neg	Neg	Neg	Neg	Neg	Neg	Neg	24.424	Not confirmed (negative)	Neg	Neg	Indeterminate	Neg	Neg	Neg	21.5	30.7	Not detected	Not confirmed (negative)	PCR only		PCR only
181	137	Urethral	Neg	Neg	26.9	Pos	Neg	Neg	Not confirmed (negative)	Neg	Neg	Indeterminate	Neg	Neg	21.92	101259	5.00543	Pos	11.12	13.29	24.238	Confirmed	28.98	17.13	Detected								Yes		NG isolated			1.5 (R)
182	137	Oropharyngeal	Neg	Neg	31.2	Pos	22.86	24	Confirmed	Neg	28.07	Detected	Neg	Neg	26.38	5131.54	3.71025	Pos	19.22	21.08	25.641	Confirmed	Neg	24.85	Detected								PCR only		PCR only
183	137	Anorectal	Neg	Neg	35.4	Pos	28.2	30.61	Confirmed	Neg	30.16	Detected	Neg	Neg	31.96	122.975	2.08982	Pos	22.72	24.58	24.245	Confirmed	Neg	27.95	Detected								PCR only		PCR only
184	137	Urine	Neg	Neg	29.6	Pos	20.22	21.99	Confirmed	Neg	25.68	Detected	Neg	Neg	22.76	57742.6	4.7615	Pos	15.91	17.92	24.666	Confirmed	Neg	21.15	Detected								PCR only		PCR only
185	138	Urethral	Neg	Neg	27.4	Pos	19.65	21	Confirmed	22.82	Neg	Not detected	Neg	Neg	21.94	99913.5	4.99962	Pos	13.08	15.04	24.117	Confirmed	18.1	Neg	Not detected								Yes		NG isolated			0.008 (S)
186	138	Urine	Neg	Neg	28.5	Pos	20.48	21.95	Confirmed	23.56	Neg	Not detected	Neg	Neg	22.63	62986.6	4.79925	Pos	14.83	16.44	24.053	Confirmed	19.08	Neg	Not detected								PCR only		PCR only
187	139	Anorectal	35.6	Pos	28.4	Pos	20.89	22.08	Confirmed	Neg	25.95	Detected	36.28	Pos	25.14	11758.3	4.07034	Pos	16.19	18.1	26.171	Confirmed	Neg	21.85	Detected								PCR only		PCR only
188	140	Urine	29.5	Pos	26.9	Pos	18.04	20.05	Confirmed	22.39	Neg	Not detected	26.65	Pos	20.42	276078	5.44103	Pos	14.24	16.4	24.007	Confirmed	19.07	32.82	Not detected								PCR only		PCR only
189	141	Vaginal (self-obtained)	Neg	Neg	30.1	Pos	21.55	23.71	Confirmed	Neg	26.82	Detected	Neg	Neg	25.68	8194.6	3.91353	Pos	15.86	18.02	25.833	Confirmed	Neg	21.74	Detected								PCR only		PCR only
190	141	Oropharyngeal	Neg	Neg	29.3	Pos	20.49	22.08	Confirmed	Neg	26.04	Detected	Neg	Neg	24.68	15992.9	4.20393	Pos	17.14	19.12	25.732	Confirmed	Neg	22.88	Detected								PCR only		PCR only
191	122	Urine	Neg	Neg	35.6	Pos	29.4	36.96	Confirmed	Neg	Neg	Indeterminate	Neg	Neg	32.87	66.9194	1.82555	Pos	27.38	29.02	23.953	Confirmed	27.86	Neg	Not detected								PCR only		PCR only
192	142	Oropharyngeal	Neg	Neg	38.2	Pos	Neg	Neg	Not confirmed (negative)	Neg	Neg	Indeterminate	Neg	Neg	35.11	14.9643	1.17506	Pos	Neg	Neg	24.685	Not confirmed (negative)	Neg	Neg	Indeterminate	Neg	Neg	Neg	29.7	31.6	Not detected	Not confirmed (negative)	PCR only		PCR only
193	143	Anorectal	Neg	Neg	27.7	Pos	19.09	21.06	Confirmed	23.07	Neg	Not detected	Neg	Neg	23.74	29985	4.4769	Pos	13.14	15.27	24.193	Confirmed	18.62	Neg	Not detected								PCR only		PCR only
194	144	Anorectal	Neg	Neg	25.3	Pos	16.87	18.36	Confirmed	21.26	Neg	Not detected	Neg	Neg	21.52	132310	5.12159	Pos	13.73	15.4	24.235	Confirmed	18.69	Neg	Not detected								PCR only		PCR only
195	144	Oropharyngeal	Neg	Neg	30.2	Pos	22.54	24.8	Confirmed	24.66	Neg	Not detected	Neg	Neg	27.35	2682.63	3.42856	Pos	20.66	22.23	24.201	Confirmed	23.63	Neg	Not detected								PCR only		PCR only
196	145	Urine	Neg	Neg	38.3	Pos	30.17	31.06	Confirmed	Neg	32.43	Detected	Neg	Neg	33.5	43.9137	1.6426	Pos	29.46	29	24.241	Confirmed	Neg	Neg	Indeterminate								PCR only		PCR only
197	146	Urine	Neg	Neg	27.7	Pos	19.71	21.1	Confirmed	23.19	Neg	Not detected	Neg	Neg	22.88	53290.3	4.72665	Pos	13.55	15.14	24.291	Confirmed	18.1	Neg	Not detected								Yes	Urethral	NG isolated			0.002 (S)
198	147	Urine	34.7	Pos	28.7	Pos	20.64	22.21	Confirmed	Neg	26	Detected	31.34	Pos	25.89	7121.05	3.85254	Pos	19.35	21.25	24.243	Confirmed	Neg	25.14	Detected								PCR only		PCR only
199	148	Vaginal (self-obtained)	Neg	Neg	27.1	Pos	19.44	20.89	Confirmed	23.08	Neg	Not detected	Neg	Neg	22.46	70569.3	4.84862	Pos	15.93	17.95	24.202	Confirmed	20.95	Neg	Not detected								PCR only		PCR only
200	109	Oropharyngeal	32.5	Pos	29.1	Pos	22.76	21.02	Confirmed	Neg	26.68	Detected	28.97	Pos	25.76	7767.76	3.8903	Pos	18.76	20.8	25.642	Confirmed	Neg	24.38	Detected								PCR only		PCR only
201	149	Oropharyngeal	Neg	Neg	36.2	Pos	28.77	Neg	Confirmed: single target positive	Neg	Neg	Indeterminate	Neg	Neg	32.25	101.298	2.0056	Pos	26.4	29.04	23.995	Confirmed	27.2	Neg	Not detected								No		NG not isolated
202	150	Oropharyngeal	Neg	Neg	34.1	Pos	25.86	27.6	Confirmed	Neg	30.91	Detected	Neg	Neg	30.47	333.052	2.52251	Pos	23.83	25.18	23.605	Confirmed	Neg	29.21	Detected								PCR only		PCR only
203	151	Anorectal	Neg	Neg	24.4	Pos	Neg	Neg	Not confirmed (negative)	Neg	Neg	Indeterminate	Neg	Neg	22.65	62149.8	4.79344	Pos	12.73	14.46	26.308	Confirmed	Neg	18.41	Detected								PCR only		PCR only
204	152	Urine	31.1	Pos	33	Pos	25.21	26.12	Confirmed	Neg	31.21	Detected	26.97	Pos	28.93	932.67	2.96973	Pos	22.79	24.17	24.159	Confirmed	Neg	28.67	Detected								PCR only		PCR only
205	153	Oropharyngeal	Neg	Neg	33.6	Pos	Neg	Neg	Not confirmed (negative)	Neg	Neg	Indeterminate	Neg	Neg	27.48	2459.28	3.39081	Pos	Neg	Neg	24.143	Not confirmed (negative)	Neg	Neg	Indeterminate	Neg	Neg	Neg	21.2	30.5	Not detected	Not confirmed (negative)	PCR only		PCR only
206	154	Oropharyngeal	Neg	Neg	25.4	Pos	16.76	18.8	Confirmed	21.38	Neg	Not detected	Neg	Neg	21.85	106111	5.02576	Pos	13.77	15.38	23.37	Confirmed	18.34	Neg	Not detected								PCR only		PCR only
207	155	Anorectal	Neg	Neg	23.7	Pos	15.26	17.3	Confirmed	20.22	Neg	Not detected	Neg	Neg	19.19	628382	5.79822	Pos	12.25	14.43	23.76	Confirmed	17.78	Neg	Not detected								PCR only		PCR only
208	156	Oropharyngeal	38	Pos	34.5	Pos	26.11	27.78	Confirmed	Neg	30.88	Detected	37.1	Pos	30.41	346.686	2.53994	Pos	23.76	25.48	23.795	Confirmed	Neg	28.67	Detected								PCR only		PCR only
209	157	Oropharyngeal	Neg	Neg	35.1	Pos	26.54	28.7	Confirmed	Neg	Neg	Indeterminate	Neg	Neg	30.9	249.827	2.39764	Pos	23.98	25.85	23.708	Confirmed	Neg	28.97	Detected								PCR only		PCR only
210	158	Urine	Neg	Neg	30.6	Pos	22.75	24.73	Confirmed	25.24	Neg	Not detected	Neg	Neg	24.37	19676.7	4.29395	Pos	18.24	20.29	25.164	Confirmed	22.48	Neg	Not detected								PCR only		PCR only
211	158	Vaginal (self-obtained)	Neg	Neg	27.1	Pos	19.07	21.11	Confirmed	23.18	Neg	Not detected	Neg	Neg	23.37	38401.8	4.58435	Pos	15.08	17.04	24.24	Confirmed	20.03	Neg	Not detected								PCR only		PCR only
212	158	Oropharyngeal	Neg	Neg	31.2	Pos	23.5	25.04	Confirmed	25.38	Neg	Not detected	Neg	Neg	27.18	3005.58	3.47793	Pos	21.57	23.18	24.689	Confirmed	23.99	Neg	Not detected								PCR only		PCR only
213	153	Anorectal	31.7	Pos	31.2	Pos	22.48	24.48	Confirmed	Neg	27.66	Detected	27.84	Pos	26.08	6271.45	3.79737	Pos	20.73	18.96	25.646	Confirmed	Neg	24.61	Detected								No		PCR only	NG not isolated (+11 days)	Anorectal
214	153	Oropharyngeal	Neg	Neg	35.6	Pos	Neg	Neg	Not confirmed (negative)	Neg	Neg	Indeterminate	Neg	Neg	29	890.02	2.9494	Pos	Neg	Neg	24.536	Not confirmed (negative)	Neg	Neg	Indeterminate	Neg	Neg	Neg	24.1	30.7	Not detected	Not confirmed (negative)	PCR only		PCR only
215	159	Urine	Neg	Neg	28.8	Pos	20.23	21.8	Confirmed	Neg	25.81	Detected	Neg	Neg	22.28	79595.4	4.90089	Pos	14.21	16.25	25.048	Confirmed	Neg	19.4	Detected								Yes	Urethral	NG isolated			1.0 (R)
216	159	Oropharyngeal	Neg	Neg	34.2	Pos	25.43	26.11	Confirmed	Neg	29.37	Detected	Neg	Neg	29.97	465.277	2.66771	Pos	23.28	24.98	24.304	Confirmed	Neg	28.48	Detected								PCR only		PCR only
217	159	Anorectal	Neg	Neg	36	Pos	28.77	28.72	Confirmed	Neg	35.55	Detected	Neg	Neg	32.8	70.1262	1.84588	Pos	27.34	28.73	24.809	Confirmed	Neg	30.57	Detected								PCR only		PCR only
218	160	Oropharyngeal	Neg	Neg	30.4	Pos	22.41	23.76	Confirmed	Neg	27.73	Detected	Neg	Neg	27.15	3066.48	3.48664	Pos	18.79	20.28	25.322	Confirmed	Neg	24.19	Detected								PCR only		PCR only
219	161	Urine	Neg	Neg	30.4	Pos	22.51	24.23	Confirmed	24.73	Neg	Not detected	Neg	Neg	23.41	37388.3	4.57274	Pos	18.72	20.73	24.47	Confirmed	22.4	Neg	Not detected								PCR only		PCR only
220	161	Vaginal (self-obtained)	Neg	Neg	29	Pos	21.26	23.07	Confirmed	24.04	Neg	Not detected	Neg	Neg	24.33	20210.1	4.30557	Pos	17.08	19.13	24.63	Confirmed	24.45	Neg	Not detected								Yes		NG isolated			0.002(S)
221	161	Oropharyngeal	Neg	Neg	24.3	Pos	16.25	18.17	Confirmed	21.15	Neg	Not detected	Neg	Neg	19.99	368048	5.5659	Pos	13.37	15.37	23.335	Confirmed	18.42	Neg	Not detected								Yes		NG isolated			0.002 (S)
222	161	Anorectal	Neg	Neg	22.5	Pos	14.31	16.24	Confirmed	19.23	31.54	Not detected	Neg	Neg	18.13	1.27658e+06	6.10605	Pos	11.98	14	23.003	Confirmed	16.95	31.77	Not detected								Yes		NG isolated			0.002(S)
223	153	Oropharyngeal	Neg	Neg	35.9	Pos	Neg	Neg	Not confirmed (negative)	Neg	Neg	Indeterminate	Neg	Neg	31.5	167.263	2.2234	Pos	Neg	Neg	24.486	Not confirmed (negative)	Neg	Neg	Indeterminate	Neg	Neg	Neg	23.3	31.6	Not detected	Not confirmed (negative)	PCR only		PCR only
224	162	Vaginal	Neg	Neg	Neg	Neg	Neg	Neg	Not confirmed (negative)	Neg	Neg	Indeterminate	Neg	Neg	36.64	5.37953	0.730744	Pos	28.78	30.68	24.443	Confirmed	Neg	Neg	Indeterminate								No		NG not isolated
225	163	Urine	Neg	Neg	29.5	Pos	21.28	23.02	Confirmed	24.31	Neg	Not detected	Neg	Neg	25.89	7121.05	3.85254	Pos	20.51	22.11	24.644	Confirmed	23.47	Neg	Not detected								PCR only		PCR only
226	164	Oropharyngeal	Neg	Neg	29.7	Pos	22.6	23.52	Confirmed	Neg	27.46	Detected	Neg	Neg	26.8	3875.07	3.58828	Pos	18.79	19.94	25.739	Confirmed	Neg	23.96	Detected								No		NG not isolated
227	164	Anorectal	Neg	Neg	28.2	Pos	20.5	21.64	Confirmed	Neg	25.18	Detected	Neg	Neg	23.67	31421.9	4.49723	Pos	16.94	18.28	24.331	Confirmed	Neg	22.08	Detected								Yes		NG isolated			1.5 (R)
228	62	Vaginal (self-obtained)	Neg	Neg	35.8	Pos	28.08	29.6	Confirmed	Neg	Neg	Indeterminate	Neg	Neg	33.84	34.9836	1.54386	Pos	23.05	24.75	25.248	Confirmed	24.83	Neg	Not detected								PCR only		PCR only
229	165	Urine	Neg	Neg	27	Pos	17.99	19.88	Confirmed	22.33	Neg	Not detected	Neg	Neg	22.12	88583.3	4.94735	Pos	11.86	13.99	24.301	Confirmed	16.8	Neg	Not detected								PCR only		PCR only
230	165	Urethral	Neg	Neg	24	Pos	15.19	17.06	Confirmed	20.12	Neg	Not detected	Neg	Neg	19.87	398797	5.60075	Pos	9.44	11.32	23.456	Confirmed	14.26	32.56	Not detected								Yes		NG isolated			0.002 (S)
231	165	Anorectal	Neg	Neg	34.6	Pos	26.69	28.66	Confirmed	Neg	Neg	Indeterminate	Neg	Neg	32.14	109.029	2.03754	Pos	25.27	26.33	24.529	Confirmed	26.97	Neg	Not detected								PCR only		PCR only
232	166	Urine	Neg	Neg	28.1	Pos	18.24	20.13	Confirmed	Neg	23.76	Detected	Neg	Neg	23.2	43024.9	4.63372	Pos	13.66	15.95	25.98	Confirmed	Neg	19.14	Detected								PCR only		PCR only
233	166	Urethral	Neg	Neg	29.7	Pos	20.76	22.62	Confirmed	Neg	26.13	Detected	Neg	Neg	21.53	131428	5.11869	Pos	13.97	16.12	25.424	Confirmed	Neg	19.83	Detected								Yes		NG isolated			0.50 (NS)
234	166	Anorectal	Neg	Neg	35.9	Pos	28.78	30.05	Confirmed	Neg	Neg	Indeterminate	Neg	Neg	33.61	40.7996	1.61066	Pos	26.95	28.23	23.816	Confirmed	Neg	31.02	Detected								PCR only		PCR only
235	167	Endocervical	Neg	Neg	27.9	Pos	20.71	22.12	Confirmed	23.46	Neg	Not detected	Neg	Neg	23.7	30797.8	4.48852	Pos	16.44	18.04	23.602	Confirmed	20.99	Neg	Not detected								No		NG not isolated
236	168	Urine	Neg	Neg	35.4	Pos	26.96	27.21	Confirmed	Neg	30.98	Detected	Neg	Neg	28.5	1243.37	3.0946	Pos	23.88	25.13	23.749	Confirmed	Neg	28.43	Detected								PCR only		PCR only
237	168	Vaginal	Neg	Neg	28.8	Pos	20.79	22.56	Confirmed	Neg	26.49	Detected	Neg	Neg	28.32	1402.4	3.14687	Pos	16.13	18.07	25.744	Confirmed	Neg	22.39	Detected								Yes		NG isolated			0.25 (NS)
238	169	Urine	Neg	Neg	33.3	Pos	24.44	25.71	Confirmed	Neg	28.66	Detected	Neg	Neg	26.12	6105.93	3.78575	Pos	21.14	22.86	23.947	Confirmed	Neg	25.09	Detected								PCR only		PCR only
239	169	Vaginal (self-obtained)	Neg	Neg	27.7	Pos	19.85	21.67	Confirmed	Neg	25.15	Detected	Neg	Neg	23.63	32273.6	4.50885	Pos	14.8	16.96	24.693	Confirmed	Neg	19.88	Detected								PCR only		PCR only
240	170	Urine	Neg	Neg	37.5	Pos	30.95	Neg	Confirmed: single target positive	Neg	Neg	Indeterminate	Neg	Neg	34.84	17.9252	1.25346	Pos	29.13	29.91	24.506	Confirmed	Neg	31.4	Detected								PCR only		PCR only
241	170	Vaginal	Neg	Neg	29.5	Pos	20.99	22.93	Confirmed	Neg	26.75	Detected	Neg	Neg	27.49	2442.89	3.3879	Pos	17	19.15	26.261	Confirmed	Neg	23.28	Detected								No		NG not isolated
242	171	Urethral	Neg	Neg	25.4	Pos	17.6	18.77	Confirmed	21.3	Neg	Not detected	Neg	Neg	21.01	186078	5.2697	Pos	13.51	14.52	24.07	Confirmed	17.77	Neg	Not detected								PCR only		PCR only
243	172	Urine	Neg	Neg	31	Pos	22.68	23.96	Confirmed	24.44	Neg	Not detected	Neg	Neg	25.22	11145.8	4.04711	Pos	17.85	19.12	24.417	Confirmed	21.4	Neg	Not detected								PCR only		PCR only
244	173	Eye	Neg	Neg	27.9	Pos	Neg	Neg	Not confirmed (negative)	Neg	Neg	Indeterminate	Neg	Neg	26.62	4370.71	3.64055	Pos	16.69	18.33	24.947	Confirmed	21.37	Neg	Not detected								PCR only		PCR only
245	173	Urethral	Neg	Neg	26.6	Pos	19.02	20.86	Confirmed	22.67	Neg	Not detected	Neg	Neg	22.41	72968.6	4.86314	Pos	14.69	16.49	23.192	Confirmed	19.4	Neg	Not detected								Yes		NG isolated			<0.002 (S)
246	174	Anorectal	Neg	Neg	31.1	Pos	23.48	24.94	Confirmed	25.94	Neg	Not detected	Neg	Neg	26.85	3747.66	3.57376	Pos	20.15	21.98	24.784	Confirmed	23.53	Neg	Not detected								PCR only		PCR only
247	174	Oropharyngeal	Neg	Neg	37.3	Pos	30.32	29.92	Confirmed	Neg	31.64	Detected	Neg	Neg	35.74	9.81983	0.992104	Pos	28.85	28.84	24.576	Confirmed	Neg	32.8	Detected								PCR only		PCR only
248	175	Oropharyngeal	Neg	Neg	38.7	Pos	Neg	Neg	Not confirmed (negative)	Neg	Neg	Indeterminate	Neg	Neg	40.39	<1	<0.1	Pos	Neg	Neg	24.555	Not confirmed (negative)	Neg	Neg	Indeterminate	35.3	36.9	Neg	28.1	30.7	Detected	Confirmed	PCR only		PCR only
249	175	Anorectal	Neg	Neg	27.6	Pos	19.58	20.96	Confirmed	Neg	24.88	Detected	Neg	Neg	25.2	11295.9	4.05292	Pos	15.19	17.03	25.1	Confirmed	Neg	20.97	Detected								PCR only		PCR only
250	176	Oropharyngeal	Neg	Neg	34.5	Pos	26.67	28.09	Confirmed	27.33	Neg	Not detected	Neg	Neg	31.08	221.497	2.34537	Pos	24.24	25.93	24.473	Confirmed	26.34	Neg	Not detected								PCR only		PCR only
251	177	Urine	Neg	Neg	25	Pos	16.76	18.45	Confirmed	21.5	Neg	Not detected	37.83	Pos	21.49	134991	5.1303	Pos	13.42	15.42	24.706	Confirmed	18.38	Neg	Not detected								PCR only		PCR only
252	178	Urine	Neg	Neg	29	Pos	20.76	22.14	Confirmed	23.68	Neg	Not detected	Neg	Neg	21.88	104004	5.01705	Pos	14.64	16.46	24.657	Confirmed	19.23	Neg	Not detected								PCR only		PCR only
253	178	Urethral	Neg	Neg	26.14	Pos	18.34	19.99	Confirmed	22.32	Neg	Not detected	Neg	Neg	21.44	139580	5.14482	Pos	14.11	15.96	23.69	Confirmed	19.1	Neg	Not detected								Yes		NG isolated			<0.002 (S)
254	179	Anorectal	Neg	Neg	24.9	Pos	16.2	18.05	Confirmed	21	Neg	Not detected	Neg	Neg	20.51	259954	5.4149	Pos	13.17	15.18	23.78	Confirmed	18.15	Neg	Not detected								PCR only		PCR only
255	179	Oropharyngeal	Neg	Neg	28.9	Pos	20.89	22.2	Confirmed	23.66	Neg	Not detected	Neg	Neg	24.87	14084.8	4.14875	Pos	17.99	19.91	23.948	Confirmed	22.15	Neg	Not detected								Yes		PCR only	NG isolated (+3 days)	Oropharyngeal	0.002 (S)
256	180	Urine	Neg	Neg	34.3	Pos	26.86	27.94	Confirmed	28.15	Neg	Not detected	Neg	Neg	26.9	3624.43	3.55924	Pos	21.4	22.69	24.891	Confirmed	23.69	Neg	Not detected								PCR only		PCR only
257	181	Oropharyngeal	Neg	Neg	36.7	Pos	Neg	Neg	Not confirmed (negative)	Neg	Neg	Indeterminate	Neg	Neg	33.76	36.9059	1.5671	Pos	Neg	Neg	24.246	Not confirmed (negative)	Neg	Neg	Indeterminate	Neg	Neg	Neg	24.1	31.5	Not detected	Not confirmed (negative)	PCR only		PCR only
258	182	Vaginal (self-obtained)	Neg	Neg	27.2	Pos	19.8	21.18	Confirmed	23.2	Neg	Not detected	Neg	Neg	23.86	27673	4.44206	Pos	16.23	17.88	23.977	Confirmed	20.96	Neg	Not detected								PCR only		PCR only
259	157	Oropharyngeal	Neg	Neg	33.9	Pos	26.21	27.25	Confirmed	Neg	31.14	Detected	Neg	Neg	29.7	557.34	2.74612	Pos	23.3	24.8	23.931	Confirmed	Neg	28.03	Detected								PCR only		PCR only
260	183	Urethral	29.1	Pos	26.1	Pos	18.03	19.4	Confirmed	22.2	Neg	Not detected	26.14	Pos	21.82	108261	5.03447	Pos	12.89	14.36	23.827	Confirmed	17.35	30.62	Not detected								PCR only		PCR only
261	184	Urine	Neg	Neg	30.3	Pos	21.61	23.9	Confirmed	24.79	Neg	Not detected	Neg	Neg	25.31	10494.8	4.02098	Pos	16.23	18.31	24.54	Confirmed	20.93	Neg	Not detected								PCR only		PCR only
262	185	Vaginal (self-obtained)	Neg	Neg	32.2	Pos	24.1	26.14	Confirmed	26.68	Neg	Not detected	Neg	Neg	27.94	1808.11	3.25722	Pos	20.52	22.13	24.754	Confirmed	23.66	Neg	Not detected								PCR only		PCR only
263	109	Oropharyngeal	Neg	Neg	31.9	Pos	23.09	25.03	Confirmed	Neg	28.56	Detected	Neg	Neg	27.17	3025.74	3.48083	Pos	19.94	22.2	23.882	Confirmed	Neg	25.84	Detected								PCR only		PCR only
264	186	Urine	Neg	Neg	29.2	Pos	20.63	22.56	Confirmed	Neg	26.04	Detected	Neg	Neg	22.86	54007.7	4.73246	Pos	18.01	20.03	26.086	Confirmed	Neg	23.19	Detected								PCR only		PCR only
265	143	Oropharyngeal	Neg	Neg	35.3	Pos	26.62	28.2	Confirmed	Neg	Neg	Indeterminate	Neg	Neg	32.14	109.029	2.03754	Pos	25.22	26.63	24.218	Confirmed	Neg	29.72	Detected								PCR only		PCR only
266	187	Joint aspirate	Neg	Neg	35.9	Pos	28.92	28.09	Confirmed	Neg	31.63	Detected	Neg	Neg	33.72	37.9064	1.57871	Pos	24.67	25.86	24.333	Confirmed	Neg	29.94	Detected								No		NG not isolated
267	188	Urine	Neg	Neg	34.5	Pos	26.81	Neg	Confirmed: single target positive	Neg	Neg	Indeterminate	Neg	Neg	30.38	353.711	2.54865	Pos	22.57	24.69	23.757	Confirmed	24.9	Neg	Not detected								PCR only		PCR only
268	189	Urine	Neg	Neg	27.7	Pos	19.16	21.16	Confirmed	23.2	Neg	Not detected	35.25	Pos	21.61	124582	5.09546	Pos	14.49	17.04	23.459	Confirmed	19.79	Neg	Not detected								PCR only		PCR only
269	190	Urine	35	Pos	35.4	Pos	26.99	28.74	Confirmed	Neg	30.84	Detected	30.03	Pos	29.02	878.197	2.94359	Pos	23.35	24.6	23.694	Confirmed	Neg	27.71	Detected								PCR only		PCR only
270	190	Vaginal (self-obtained)	33.5	Pos	36.3	Pos	28.68	29.47	Confirmed	Neg	31.62	Detected	30.24	Pos	31.95	123.8	2.09272	Pos	23.91	25.55	25.447	Confirmed	Neg	27.62	Detected								PCR only		PCR only
271	191	Anorectal	28.9	Pos	27.5	Pos	19	21.02	Confirmed	Neg	24.49	Detected	25.73	Pos	23.27	41057.5	4.61339	Pos	15.81	17.93	25.113	Confirmed	Neg	21.64	Detected								PCR only		PCR only
272	192	Anorectal	Neg	Neg	26.3	Pos	17.91	19.18	Confirmed	22	Neg	Not detected	Neg	Neg	20.87	204339	5.31035	Pos	14.69	15.96	24.116	Confirmed	18.97	Neg	Not detected								Yes		PCR only	NG isolated (+1 day)	Anorectal	0.002 (S)
273	193	Vaginal (self-obtained)	Neg	Neg	31	Pos	22.99	24.79	Confirmed	24.87	Neg	Not detected	Neg	Neg	27.48	2459.28	3.39081	Pos	20.69	22.22	24.496	Confirmed	23.44	Neg	Not detected								PCR only		PCR only
274	194	Oropharyngeal	33.9	Pos	34.5	Pos	27.17	28.64	Confirmed	28.12	Neg	Not detected	30.46	Pos	31.16	209.96	2.32214	Pos	25.03	25.96	25.036	Confirmed	25.74	Neg	Not detected								PCR only		PCR only
275	195	Urine	Neg	Neg	29.6	Pos	21.53	22.84	Confirmed	24.08	Neg	Not detected	Neg	Neg	22.95	50853.4	4.70632	Pos	16.59	18.28	24.471	Confirmed	21.11	Neg	Not detected								Yes	Urethral	NG isolated			0.003 (S)
276	195	Oropharyngeal	Neg	Neg	36.6	Pos	32.75	Neg	Confirmed: single target positive	Neg	Neg	Indeterminate	Neg	Neg	33.93	32.9403	1.51773	Pos	29.3	29.16	24.67	Confirmed	Neg	Neg	Indeterminate								PCR only		PCR only
277	143	Oropharyngeal	Neg	Neg	30.9	Pos	22.8	24.62	Confirmed	Neg	28.63	Detected	Neg	Neg	27.81	1972.31	3.29498	Pos	21.52	23.02	24.382	Confirmed	Neg	26.94	Detected								No		NG not isolated
278	196	Vaginal (self-obtained)	Neg	Neg	36.6	Pos	29.4	30.25	Confirmed	Neg	Neg	Indeterminate	Neg	Neg	34.11	29.2049	1.46546	Pos	26.67	29.34	24.566	Confirmed	26.67	Neg	Not detected								PCR only		PCR only
279	197	Urine	Neg	Neg	26.9	Pos	17.79	19.83	Confirmed	22.36	Neg	Not detected	Neg	Neg	21.99	96628.2	4.9851	Pos	12.19	14.24	23.858	Confirmed	17.04	33.31	Not detected								Yes	Urethral	NG isolated			0.003 (S)
280	197	Oropharyngeal	Neg	Neg	36.1	Pos	30.43	Neg	Confirmed: single target positive	29.45	Neg	Not detected	Neg	Neg	32.48	86.8576	1.93881	Pos	25.82	28.17	24.83	Confirmed	26.89	Neg	Not detected								PCR only		PCR only
281	198	Urethral	Neg	Neg	26.3	Pos	17.86	19.32	Confirmed	Neg	23.29	Detected	Neg	Neg	23.01	48853.5	4.6889	Pos	12.2	14.02	25.729	Confirmed	29.32	17.94	Detected								PCR only		PCR only
282	198	Urine	Neg	Neg	28.9	Pos	19.87	21.6	Confirmed	Neg	25.09	Detected	Neg	Neg	23.56	33820.2	4.52918	Pos	14.41	16.4	25.008	Confirmed	Neg	19.99	Detected								PCR only		PCR only
283	199	Urine	Neg	Neg	33.3	Pos	25.05	26.16	Confirmed	26.52	Neg	Not detected	Neg	Neg	29.05	860.756	2.93488	Pos	22.62	24.24	24.324	Confirmed	25.23	29.6	Not detected								PCR only		PCR only
284	200	Urine	27.7	Pos	29.1	Pos	21.72	23.22	Confirmed	24.29	Neg	Not detected	23.93	Pos	23.74	29985	4.4769	Pos	18.3	20.32	24.218	Confirmed	22.48	Neg	Not detected								PCR only		PCR only
285	200	Urine	30.2	Pos	29.5	Pos	21.46	23.06	Confirmed	24.3	Neg	Not detected	25.55	Pos	24.65	16317	4.21264	Pos	18.27	20.24	24.512	Confirmed	22.57	Neg	Not detected								PCR only		PCR only
286	201	Oropharyngeal	Neg	Neg	37.5	Pos	29.79	Neg	Confirmed: single target positive	Neg	Neg	Indeterminate	Neg	Neg	31.26	196.379	2.2931	Pos	25.35	27.1	24.481	Confirmed	27.52	Neg	Not detected								PCR only		PCR only
287	202	Oropharyngeal	Neg	Neg	37.7	Pos	31.33	29.38	Confirmed	29.38	Neg	Not detected	Neg	Neg	35.64	10.4989	1.02114	Pos	30.66	Neg	24.411	Confirmed: single target positive	Neg	Neg	Indeterminate	35.5	34.1	Neg	26.2	32.4	Detected	Confirmed	PCR only		PCR only
288	203	Anorectal	Neg	Neg	33.1	Pos	26.35	26.93	Confirmed	26.93	Neg	Not detected	Neg	Neg	31.41	177.638	2.24954	Pos	21.75	22.51	24.532	Confirmed	24.74	Neg	Not detected								PCR only		PCR only
289	204	Urine	Neg	Neg	34.9	Pos	26.78	Neg	Confirmed: single target positive	28.87	Neg	Not detected	Neg	Neg	25.81	7512.35	3.87578	Pos	21.16	22.74	24.078	Confirmed	23.76	Neg	Not detected								PCR only		PCR only
290	204	Vaginal	Neg	Neg	28.4	Pos	20.06	21.83	Confirmed	23.55	Neg	Not detected	42.72	Pos	23.04	47883.3	4.68018	Pos	17	18.92	25.231	Confirmed	21.52	Neg	Not detected								PCR only		PCR only
291	205	Oropharyngeal	Neg	Neg	33.2	Pos	26.91	26.23	Confirmed	Neg	30.29	Detected	Neg	Neg	29.92	481.096	2.68223	Pos	25.09	24.81	24.248	Confirmed	Neg	28.56	Detected								Yes		NG isolated			8 (R)
292	206	Oropharyngeal	32.3	Pos	34.6	Pos	25.82	27.82	Confirmed	Neg	31.81	Detected	28.11	Pos	29.82	514.366	2.71127	Pos	22.87	24.58	24.552	Confirmed	Neg	28.11	Detected								No		PCR only	NG not isolated (+2 days)	Oropharyngeal
293	206	Anorectal	25.7	Pos	28.3	Pos	19.15	21.16	Confirmed	Neg	25.06	Detected	22.51	Pos	23.71	30592.6	4.48562	Pos	16.14	18.18	25.619	Confirmed	Neg	21.98	Detected								Yes		PCR only	NG isolated (+2 days)	Anorectal	3(R)
294	201	Oropharyngeal	Neg	Neg	34.2	Pos	25.83	27.29	Confirmed	27.28	Neg	Not detected	Neg	Neg	29.35	704.304	2.84776	Pos	22.04	24.06	24.717	Confirmed	24.75	Neg	Not detected								PCR only		PCR only
295	207	Anorectal	Neg	Neg	34.9	Pos	26.43	28.02	Confirmed	Neg	30.06	Detected	Neg	Neg	30.46	335.286	2.52542	Pos	23.37	24.59	24.535	Confirmed	Neg	28	Detected								PCR only		PCR only
296	208	Urine	Neg	Neg	27.9	Pos	18.73	20.83	Confirmed	22.7	Neg	Not detected	Neg	Neg	24.77	15058.9	4.17779	Pos	17.25	19.11	26.283	Confirmed	21.39	Neg	Not detected								PCR only		PCR only
297	209	Vaginal (self-obtained)	31.3	Pos	29.7	Pos	21.05	23.05	Confirmed	24.25	Neg	Not detected	27.87	Pos	25.56	8879.24	3.94838	Pos	18.86	20.76	24.958	Confirmed	22.95	Neg	Not detected								PCR only		PCR only
298	209	Urine	35.8	Pos	34.3	Pos	26.11	27.29	Confirmed	27.87	Neg	Not detected	29.71	Pos	27.56	2331.18	3.36758	Pos	22.82	24.12	24.013	Confirmed	24.69	Neg	Not Detected								PCR only		PCR only
299	210	Anorectal	Neg	Neg	36.3	Pos	28.13	28.84	Confirmed	Neg	31.68	Detected	Neg	Neg	32.28	99.286	1.99689	Pos	23.91	25.96	24.878	Confirmed	Neg	29.03	Detected								PCR only		PCR only
300	211	Urine	Neg	Neg	26.6	Pos	18.49	20.16	Confirmed	Neg	23.95	Detected	Neg	Neg	21.1	175210	5.24356	Pos	13.24	15.32	24.756	Confirmed	Neg	18.85	Detected								PCR only		PCR only
																																						Note: Patient 134 was symptomatic and presented with a purulent urethral discharge. As a consequence, ceftriaxone and azithromycin was administered empirically prior to the availability of the gyrA results. Subsequent follow-up samples on day 14 were CT/NG negative with complete resolution of symptoms.

## Sheet: Table S2 Negative Samples
Table S2: Negative Samples
Statistical function	Sample type	cobas 4800 results (c4800)			cobas 6800 results (c6800)
		NG Cq	NG Pos/Neg	IC Cq	NG Cq	NG Pos/Neg	IC Cq
Count	150	150	150	150	150	150	150
Mean				34.9667			29.5749
Min				33.1			28.54
Max				39.5			33.29
StDev				1.00647			0.885264
%CV				0.0287836			0.0299329
Samples		cobas 4800 results (c4800)			cobas 6800 results (c6800)
Sample	Sample type	NG Cq	NG Pos/Neg	IC Cq	NG Cq	NG Pos/Neg	IC Cq
1	Anorectal	Neg	Neg	34.1	Neg	Neg	29.62
2	Anorectal	Neg	Neg	35.6	Neg	Neg	29.35
3	Urethral	Neg	Neg	35.3	Neg	Neg	29.45
4	Urethral	Neg	Neg	36.9	Neg	Neg	29.59
5	Anorectal	Neg	Neg	35.1	Neg	Neg	29.45
6	Oropharyngeal	Neg	Neg	35.9	Neg	Neg	29.36
7	Anorectal	Neg	Neg	36.3	Neg	Neg	33.04
8	Oropharyngeal	Neg	Neg	34.7	Neg	Neg	29.69
9	Oropharyngeal	Neg	Neg	34.5	Neg	Neg	29.1
10	Oropharyngeal	Neg	Neg	35.3	Neg	Neg	29.12
11	Anorectal	Neg	Neg	35	Neg	Neg	29.34
12	Oropharyngeal	Neg	Neg	34.9	Neg	Neg	29.78
13	Urethral	Neg	Neg	35.7	Neg	Neg	29.73
14	Oropharyngeal	Neg	Neg	33.8	Neg	Neg	29.79
15	Anorectal	Neg	Neg	35.4	Neg	Neg	29.67
16	Oropharyngeal	Neg	Neg	35.4	Neg	Neg	29.51
17	Urethral	Neg	Neg	35.7	Neg	Neg	29.15
18	Urethral	Neg	Neg	38.1	Neg	Neg	29.55
19	Urethral	Neg	Neg	35	Neg	Neg	29.49
20	Urethral	Neg	Neg	34.2	Neg	Neg	28.91
21	Endocervical	Neg	Neg	34.7	Neg	Neg	30.83
22	Urine	Neg	Neg	34.2	Neg	Neg	29.3
23	Urine	Neg	Neg	33.7	Neg	Neg	29.72
24	Anorectal	Neg	Neg	35.1	Neg	Neg	31.2
25	Oropharyngeal	Neg	Neg	35.6	Neg	Neg	29.18
26	Urine	Neg	Neg	35.1	Neg	Neg	29.62
27	Urine	Neg	Neg	34.6	Neg	Neg	29.45
28	Urine	Neg	Neg	33.7	Neg	Neg	28.71
29	Urine	Neg	Neg	36.9	Neg	Neg	29.76
30	Urine	Neg	Neg	34.5	Neg	Neg	28.89
31	Urine	Neg	Neg	34	Neg	Neg	28.87
32	Oropharyngeal	Neg	Neg	34.2	Neg	Neg	29.46
33	Urine	Neg	Neg	35.7	Neg	Neg	28.89
34	Oropharyngeal	Neg	Neg	34.5	Neg	Neg	29.16
35	Anorectal	Neg	Neg	34.4	Neg	Neg	28.68
36	Urethral	Neg	Neg	36.2	Neg	Neg	29.89
37	Urine	Neg	Neg	33.5	Neg	Neg	29.44
38	Endocervical	Neg	Neg	36.2	Neg	Neg	31.7
39	Urine	Neg	Neg	33.7	Neg	Neg	29.1
40	Endocervical	Neg	Neg	34.2	Neg	Neg	29..50
41	Urine	Neg	Neg	34.2	Neg	Neg	30.9
42	Urine	Neg	Neg	36.1	Neg	Neg	29.11
43	Urine	Neg	Neg	35.8	Neg	Neg	29.54
44	Urine	Neg	Neg	36	Neg	Neg	29.35
45	Oropharyngeal	Neg	Neg	34.6	Neg	Neg	29.33
46	Anorectal	Neg	Neg	34.2	Neg	Neg	29.3
47	Urine	Neg	Neg	33.1	Neg	Neg	29.43
48	Urine	Neg	Neg	37.2	Neg	Neg	29.65
49	Oropharyngeal	Neg	Neg	35.8	Neg	Neg	28.82
50	Urine	Neg	Neg	34.2	Neg	Neg	28.88
51	Oropharyngeal	Neg	Neg	36	Neg	Neg	29.11
52	Oropharyngeal	Neg	Neg	35.5	Neg	Neg	29.22
53	Oropharyngeal	Neg	Neg	34.6	Neg	Neg	29.28
54	Urine	Neg	Neg	37	Neg	Neg	30.48
55	Anorectal	Neg	Neg	34.5	Neg	Neg	28.73
56	Oropharyngeal	Neg	Neg	36	Neg	Neg	28.81
57	Anorectal	Neg	Neg	34.6	Neg	Neg	28.76
58	Oropharyngeal	Neg	Neg	34	Neg	Neg	30.15
59	Oropharyngeal	Neg	Neg	35.1	Neg	Neg	29.09
60	Urine	Neg	Neg	34	Neg	Neg	28.83
61	Urine	Neg	Neg	33.9	Neg	Neg	29.01
62	Oropharyngeal	Neg	Neg	35.6	Neg	Neg	30.03
63	Anorectal	Neg	Neg	35.7	Neg	Neg	29.4
64	Anorectal	Neg	Neg	35.5	Neg	Neg	29.05
65	Oropharyngeal	Neg	Neg	35	Neg	Neg	28.85
66	Urine	Neg	Neg	35	Neg	Neg	29.45
67	Urine	Neg	Neg	34.9	Neg	Neg	29.65
68	Urine	Neg	Neg	33.9	Neg	Neg	29.79
69	Oropharyngeal	Neg	Neg	33.8	Neg	Neg	29.36
70	Anorectal	Neg	Neg	35.3	Neg	Neg	Invalid
71	Urine	Neg	Neg	35.3	Neg	Neg	29.85
72	Anorectal	Neg	Neg	35.2	Neg	Neg	29.38
73	Oropharyngeal	Neg	Neg	34.1	Neg	Neg	30.07
74	Urine	Neg	Neg	34.6	Neg	Neg	29.4
75	Urine	Neg	Neg	35.7	Neg	Neg	29.02
76	Urine	Neg	Neg	33.3	Neg	Neg	28.88
77	Anorectal	Neg	Neg	34.4	Neg	Neg	28.93
78	Oropharyngeal	Neg	Neg	35.3	Neg	Neg	28.99
79	Oropharyngeal	Neg	Neg	34.9	Neg	Neg	29.37
80	Urine	Neg	Neg	33.8	Neg	Neg	29.58
81	Urine	Neg	Neg	33.9	Neg	Neg	28.96
82	Urine	Neg	Neg	33.9	Neg	Neg	28.89
83	Oropharyngeal	Neg	Neg	33.8	Neg	Neg	29.54
84	Anorectal	Neg	Neg	35.8	Neg	Neg	28.8
85	Oropharyngeal	Neg	Neg	34.5	Neg	Neg	29.49
86	Anorectal	Neg	Neg	34.8	Neg	Neg	28.86
87	Oropharyngeal	Neg	Neg	35.3	Neg	Neg	29.08
88	Oropharyngeal	Neg	Neg	34.6	Neg	Neg	29.21
89	Oropharyngeal	Neg	Neg	39.5	Neg	Neg	29.37
90	Urine	Neg	Neg	34.6	Neg	Neg	29.18
91	Anorectal	Neg	Neg	35.2	Neg	Neg	29.29
92	Oropharyngeal	Neg	Neg	35.2	Neg	Neg	29.44
93	Oropharyngeal	Neg	Neg	35.1	Neg	Neg	29.36
94	Oropharyngeal	Neg	Neg	34.3	Neg	Neg	28.65
95	Anorectal	Neg	Neg	35.4	Neg	Neg	28.54
96	Anorectal	Neg	Neg	34.9	Neg	Neg	29.76
97	Oropharyngeal	Neg	Neg	34.1	Neg	Neg	28.88
98	Urine	Neg	Neg	34.2	Neg	Neg	29.26
99	Anorectal	Neg	Neg	37	Neg	Neg	29.44
100	Urine	Neg	Neg	34.3	Neg	Neg	29.12
101	Urine	Neg	Neg	34.5	Neg	Neg	31.47
102	Urine	Neg	Neg	34.8	Neg	Neg	29.85
103	Urine	Neg	Neg	34.5	Neg	Neg	28.99
104	Anorectal	Neg	Neg	34	Neg	Neg	29.04
105	Oropharyngeal	Neg	Neg	35.1	Neg	Neg	29.16
106	Anorectal	Neg	Neg	35.3	Neg	Neg	30.68
107	Oropharyngeal	Neg	Neg	34.9	Neg	Neg	29.26
108	Urine	Neg	Neg	34.2	Neg	Neg	29.4
109	Urine	Neg	Neg	33.7	Neg	Neg	29.48
110	Urine	Neg	Neg	34.1	Neg	Neg	30.4
111	Urine	Neg	Neg	34	Neg	Neg	29.65
112	Urine	Neg	Neg	34.3	Neg	Neg	28.99
113	Anorectal	Neg	Neg	35.2	Neg	Neg	29.34
114	Oropharyngeal	Neg	Neg	35.7	Neg	Neg	29.9
115	Oropharyngeal	Neg	Neg	34.6	Neg	Neg	29.51
116	Urine	Neg	Neg	34.5	Neg	Neg	29.74
117	Urine	Neg	Neg	38.6	Neg	Neg	29.66
118	Urine	Neg	Neg	36.9	Neg	Neg	29.38
119	Urine	Neg	Neg	34.1	Neg	Neg	29.06
120	Oropharyngeal	Neg	Neg	34.6	Neg	Neg	29.24
121	Oropharyngeal	Neg	Neg	34.8	Neg	Neg	30.17
122	Urine	Neg	Neg	34.2	Neg	Neg	28.78
123	Oropharyngeal	Neg	Neg	34.3	Neg	Neg	29.12
124	Anorectal	Neg	Neg	34.9	Neg	Neg	29.13
125	Oropharyngeal	Neg	Neg	34.6	Neg	Neg	29.47
126	Urine	Neg	Neg	33.9	Neg	Neg	29.26
127	Oropharyngeal	Neg	Neg	34.3	Neg	Neg	29.5
128	Anorectal	Neg	Neg	33.8	Neg	Neg	29.72
129	Urine	Neg	Neg	34.3	Neg	Neg	29.29
130	Oropharyngeal	Neg	Neg	35.2	Neg	Neg	29.48
131	Urine	Neg	Neg	37.8	Neg	Neg	29.44
132	Anorectal	Neg	Neg	35.1	Neg	Neg	29.38
133	Oropharyngeal	Neg	Neg	34.3	Neg	Neg	29.02
134	Vaginal	Neg	Neg	34.7	Neg	Neg	29.32
135	Urine	Neg	Neg	34	Neg	Neg	29.05
136	Endocervical	Neg	Neg	34.9	Neg	Neg	29.21
137	Urine	Neg	Neg	34.3	Neg	Neg	29.48
138	Urine	Neg	Neg	34.4	Neg	Neg	28.6
139	Vaginal	Neg	Neg	36.1	Neg	Neg	33.23
140	Anorectal	Neg	Neg	34.2	Neg	Neg	29.1
141	Vaginal	Neg	Neg	34.8	Neg	Neg	33.29
142	Vaginal	Neg	Neg	36	Neg	Neg	30.04
143	Urethral	Neg	Neg	34.8	Neg	Neg	29.23
144	Vaginal	Neg	Neg	35.3	Neg	Neg	32.7
145	Vaginal	Neg	Neg	35.9	Neg	Neg	30.87
146	Vaginal	Neg	Neg	35	Neg	Neg	32.46
147	Endocervical	Neg	Neg	35	Neg	Neg	31.85
148	Vaginal	Neg	Neg	35.3	Neg	Neg	30.45
149	Urethral	Neg	Neg	35.9	Neg	Neg	29.29
150	Vaginal	Neg	Neg	35.6	Neg	Neg	32.47

## Sheet: Table S3 Detection Limits
Table S3: Detection Limits
Sequence	NG dilution standard CFU/mL	Replicate	cobas 4800 results (c4800)	ResistancePlusGC results from c4800 nucleic acids (c4800-RP-GC)			cobas 6800 results (c6800)			ResistancePlusGC results from MagNA Pure 96 nucleic acids (MP96-RP-GC)			Xpert results (Xpert)					Final NG confirmatory status
				opa	porA	NG confirmatory status				opa	porA	NG confirmatory status	NG2	NG4	SAC	SPC	Xpert final result	c6800, MP96-RP-GC, Xpert combined
			Cq	Cq	Cq	Result	Cq	NG CFU/mL	NG log10 CFU/mL	Cq	Cq	Result	Cq	Cq	Cq	Cq	Result	Result
Count	18	18	18	18	18	18	18	18	18	18	18	18	18	18	18	18	18	18
Mean		n/a	34.35	26.7309	25.625		32.274	1851.85	1.5	24.2145	25.9264		33.7667	34.8667	21.5	30.7
Min		n/a	29.9	22.24	23.81		25.45	0.1	-1	19.74	21.25		33.7	34.5	21.3	30.5
Max		n/a	37.8	31.02	28.12		40.21	10000	4	29.35	30.48		33.8	35.4	21.7	31.2
StDev		n/a	2.99378	3.34472	1.85515		5.04951	3767.52	1.75734	3.47741	3.54285		0.057735	0.472582	0.167332	0.289828
Sample	NG ATCC 49226 dilution standard CFU/mL	Replicate	cobas 4800 results (c4800)	ResistancePlusGC results from c4800 nucleic acids (c4800-RP-GC)			cobas 6800 results (c6800)			ResistancePlusGC results from MagNA Pure 96 nucleic acids (MP96-RP-GC)			Xpert results (Xpert)					Final NG confirmatory status
				opa	porA	NG confirmatory status				opa	porA	NG confirmatory status	NG2	NG4	SAC	SPC	Xpert final result	c6800, MP96-RP-GC, Xpert combined
			Cq	Cq	Cq	Result	Cq	NG CFU/mL	NG log10 CFU/mL	Cq	Cq	Result	Cq	Cq	Cq	Cq	Result	Result
1	10000	Replicate 1	30.2	22.24	24.04	Confirmed	25.5	10000	4	19.76	21.64	Confirmed	NT	NT	NT	NT	NT	NT
2	10000	Replicate 2	30.3	22.83	24.14	Confirmed	25.45	10000	4	19.74	21.25	Confirmed	NT	NT	NT	NT	NT	NT
3	10000	Replicate 3	29.9	22.39	23.81	Confirmed	25.46	10000	4	19.93	21.64	Confirmed	NT	NT	NT	NT	NT	NT
4	1000	Replicate 1	33.4	26.08	28.12	Confirmed	28.83	1000	3	23.57	24.24	Confirmed	NT	NT	NT	NT	NT	NT
5	1000	Replicate 2	33.3	25.34	27.06	Confirmed	28.81	1000	3	23.27	24.94	Confirmed	NT	NT	NT	NT	NT	NT
6	1000	Replicate 3	33.4	25.84	26.58	Confirmed	28.94	1000	3	23.06	25.13	Confirmed	NT	NT	NT	NT	NT	NT
7	100	Replicate 1	36.5	30	Neg	Confirmed: single target positive	32	100	2	26.47	27.87	Confirmed	NT	NT	NT	NT	NT	NT
8	100	Replicate 2	36.9	28.7	Neg	Confirmed: single target positive	32.31	100	2	25.76	29.58	Confirmed	NT	NT	NT	NT	NT	NT
9	100	Replicate 3	36.2	28.64	Neg	Confirmed: single target positive	32.41	100	2	26.84	27.98	Confirmed	NT	NT	NT	NT	NT	NT
10	10	Replicate 1	Neg	31.02	Neg	Confirmed: single target positive	35.16	10	1	Neg	30.48	Confirmed: single target positive	33.7	34.7	21.6	30.9	Detected	Confirmed
11	10	Replicate 2	37.4	Neg	Neg	Not confirmed (negative)	35.99	10	1	29.35	30.44	Confirmed	33.8	34.5	21.5	30.5	Detected	Confirmed
12	10	Replicate 3	36.9	30.96	Neg	Confirmed: single target positive	35.07	10	1	28.61	Neg	Confirmed: single target positive	33.8	35.4	21.6	31.2	Detected	Confirmed
13	1	Replicate 1	Neg	Neg	Neg	Not confirmed (negative)	40.21	1	0	Neg	Neg	Not confirmed (negative)	Neg	Neg	21.7	30.5	Not detected	Not confirmed (negative)
14	1	Replicate 2	Neg	Neg	Neg	Not confirmed (negative)	39	1	0	Neg	Neg	Not confirmed (negative)	Neg	Neg	21.3	30.6	Not detected	Not confirmed (negative)
15	1	Replicate 3	37.8	Neg	Neg	Not confirmed (negative)	38.97	1	0	Neg	Neg	Not confirmed (negative)	Neg	Neg	21.3	30.5	Not detected	Not confirmed (negative)
16	0.1	Replicate 1	Neg	Neg	Neg	Not confirmed (negative)	Neg	0.1	-1	Neg	Neg	Not confirmed (negative)	NT	NT	NT	NT	NT	NT
17	0.1	Replicate 2	Neg	Neg	Neg	Not confirmed (negative)	Neg	0.1	-1	Neg	Neg	Not confirmed (negative)	NT	NT	NT	NT	NT	NT
18	0.1	Replicate 3	Neg	Neg	Neg	Not confirmed (negative)	Neg	0.1	-1	Neg	Neg	Not confirmed (negative)	NT	NT	NT	NT	NT	NT
NT= not tested

## Sheet: Table S4 NG Standard Curve
Table S4: NG Standard Curve
Sequence	NG ATCC 49226 dilution standard		Replicate	c6800 results
	CFU/mL	log10 CFU/mL		Cq	Average Cq
1	1000000	6	Replicate 1	18.62	18.6
2			Replicate 2	18.5
3			Replicate 3	18.68
4	100000	5	Replicate 1	21.94	21.8
5			Replicate 2	21.84
6			Replicate 3	21.62
7	10000	4	Replicate 1	25.5	25.47
8			Replicate 2	25.45
9			Replicate 3	25.46
10	1000	3	Replicate 1	28.83	28.86
11			Replicate 2	28.81
12			Replicate 3	28.94
13	100	2	Replicate 1	32	32.24
14			Replicate 2	32.31
15			Replicate 3	32.41
16	10	1	Replicate 1	35.16	35.4067
17			Replicate 2	35.99
18			Replicate 3	35.07
19	1	0	Replicate 1	40.21	39.3933
20			Replicate 2	39
21			Replicate 3	38.97
22	0.1	-1	Replicate 1	Neg	Neg
23			Replicate 2	Neg
24			Replicate 3	Neg
